# Supplementary material for: 2,6-Bis[1-(2,4,6-tri­methyl­phenyl­imino)­eth­yl]pyridine
Source: Acta Crystallogr Sect E Struct Rep Online. 2013 Dec 18;70(Pt 1):o73. doi: 10.1107/S1600536813033801 (PMC4029218; doi:10.1107/S1600536813033801)
Supplement: Supplementary file 1 [file e-70-00o73-sup1.cif]

##############################################################################
#                                                                            #
# This CIF contains the data in a paper accepted for publication in          #
# Acta Crystallographica Section E. It conforms to the requirements of       #
# Notes for Authors for Acta Crystallographica Section E, and has been       #
# peer reviewed under the auspices of the IUCr Commission on Journals.       #
#                                                                            #
# Full details of the Crystallographic Information File format               #
# are given in the paper "The Crystallographic Information File (CIF):       #
# a New Standard Archive File for Crystallography" by S. R. Hall, F. H.      #
# Allen and I. D. Brown [Acta Cryst. (1991), A47, 655-685].                  #
#                                                                            #
# The current version of the core CIF dictionary is obtainable from          #
# ftp://ftp.iucr.org/pub/cif_core.dic.                                       #
#                                                                            #
# Software is freely available for graphical display of the structure(s)     #
# in this CIF. For information consult the CIF software page                 #
# http://www.iucr.org/resources/cif/software.                                #
#                                                                            #
# This file may be used for bona fide research purposes within the           #
# scientific community so long as proper attribution is given to the journal # 
# article from which it was obtained.                                        #
#                                                                            #
##############################################################################
data_I
_database_code_depnum_ccdc_archive 'CCDC 977008'
_audit_creation_method
;
Olex2 1.2
;
_chemical_name_systematic
;
2,6-Bis[1-(2,4,6-trimethylphenylimino)ethyl]pyridine
;
_chemical_name_common     .
_chemical_formula_moiety     'C27 H31 N3'
_chemical_formula_sum     'C27 H31 N3'
_chemical_formula_iupac     'C27 H31 N3'
_chemical_formula_weight     397.55
_chemical_melting_point     'not measured'
_shelx_space_group_comment
;
The symmetry employed for this shelxl refinement is uniquely defined
by the following loop, which should always be used as a source of
symmetry information in preference to the above space-group names.
They are only intended as comments.
;
_space_group_crystal_system     triclinic
_space_group_name_H-M_alt     'P -1'
_space_group_name_Hall     '-P 1'
loop_
    _space_group_symop_operation_xyz
    'x, y, z'
    '-x, -y, -z'
_cell_length_a     8.2098(3)
_cell_length_b     11.4125(4)
_cell_length_c     13.0619(4)
_cell_angle_alpha     79.224(3)
_cell_angle_beta     77.066(3)
_cell_angle_gamma     76.645(3)
_cell_volume     1148.65(7)
_cell_formula_units_Z     2
_cell_measurement_reflns_used     9488
_cell_measurement_theta_min     3.4810
_cell_measurement_theta_max     78.0130
_cell_measurement_temperature     150(2)
_exptl_crystal_description     block
_exptl_crystal_colour     yellow
_exptl_crystal_size_max     0.5
_exptl_crystal_size_mid     0.4
_exptl_crystal_size_min     0.3
_exptl_crystal_density_diffrn     1.149
_exptl_crystal_density_meas     ?
_exptl_crystal_density_method     .
_exptl_crystal_F_000     428
_exptl_absorpt_coefficient_mu     0.517
_exptl_absorpt_correction_type     multi-scan
_exptl_absorpt_process_details
;
(CrysAlis PRO; Agilent, 2012)
;
_shelx_estimated_absorpt_T_min     .
_shelx_estimated_absorpt_T_max     .
_exptl_absorpt_correction_T_min     0.67919
_exptl_absorpt_correction_T_max     1.00000
_exptl_special_details     .
_diffrn_ambient_temperature     150(2)
_diffrn_radiation_type     CuK\a
_diffrn_radiation_wavelength     1.54184
_diffrn_radiation_monochromator     graphite
_diffrn_measurement_device_type     'Oxford Diffraction Xcalibur (Ruby, Gemini)'
_diffrn_measurement_method     '\w scans'
_diffrn_detector_area_resol_mean     10.2833
_diffrn_reflns_number     12720
_diffrn_reflns_av_R_equivalents     0.0205
_diffrn_reflns_theta_min     7.029
_diffrn_reflns_theta_max     70.051
_diffrn_reflns_theta_full     70.051
_diffrn_measured_fraction_theta_max     0.997
_diffrn_measured_fraction_theta_full     0.997
_diffrn_reflns_limit_h_min     -10
_diffrn_reflns_limit_h_max     8
_diffrn_reflns_limit_k_min     -13
_diffrn_reflns_limit_k_max     13
_diffrn_reflns_limit_l_min     -15
_diffrn_reflns_limit_l_max     15
_refine_special_details     .
_reflns_number_total     4330
_reflns_number_gt     4028
_reflns_threshold_expression     I>2\s(I)
_refine_ls_structure_factor_coef     Fsqd
_refine_ls_matrix_type     full
_refine_ls_R_factor_all     0.0460
_refine_ls_R_factor_gt     0.0436
_refine_ls_wR_factor_gt     0.1208
_refine_ls_wR_factor_ref     0.1232
_refine_ls_goodness_of_fit_ref     1.044
_refine_ls_restrained_S_all     1.044
_refine_ls_number_reflns     4330
_refine_ls_number_parameters     279
_refine_ls_number_restraints     0
_refine_ls_hydrogen_treatment     constr
_refine_ls_weighting_scheme     calc
_refine_ls_weighting_details
              'w=1/[\s^2^(Fo^2^)+(0.0686P)^2^+0.3065P] where P=(Fo^2^+2Fc^2^)/3'
_atom_sites_solution_hydrogens     geom
_atom_sites_solution_primary     direct
_atom_sites_solution_secondary     difmap
_refine_ls_shift/su_max     0.001
_refine_ls_shift/su_mean     0.000
_refine_diff_density_max     0.219
_refine_diff_density_min     -0.201
_refine_ls_extinction_method     none
_refine_ls_extinction_coef     .
loop_
    _atom_type_symbol
    _atom_type_description
    _atom_type_scat_dispersion_real
    _atom_type_scat_dispersion_imag
    _atom_type_scat_source
    'C' 'C' 0.0181 0.0091
                         'International Tables Vol C Tables 4.2.6.8 and 6.1.1.4'
    'H' 'H' 0.0000 0.0000
                         'International Tables Vol C Tables 4.2.6.8 and 6.1.1.4'
    'N' 'N' 0.0311 0.0180
                         'International Tables Vol C Tables 4.2.6.8 and 6.1.1.4'
_computing_data_collection
;
CrysAlisPro (Agilent, 2012)
;
_computing_cell_refinement
;
CrysAlisPro (Agilent, 2012)
;
_computing_data_reduction
;
CrysAlisPro (Agilent, 2012)
;
_computing_structure_solution     'SHELXS97 (Sheldrick, 2008)'
_computing_structure_refinement     'SHELXL97 (Sheldrick, 2008)'
_computing_molecular_graphics     'Mercury (Macrae <i>et al.</i>, 2008)'
_computing_publication_material     'OLEX2 (Dolomanov <i>et al.</i>, 2009)'
loop_
    _atom_site_type_symbol
    _atom_site_label
    _atom_site_fract_x
    _atom_site_fract_y
    _atom_site_fract_z
    _atom_site_U_iso_or_equiv
    _atom_site_adp_type
    _atom_site_calc_flag
    _atom_site_occupancy
    _atom_site_disorder_assembly
    _atom_site_disorder_group
    N N1 0.86531(12) 0.40162(9) 0.76760(8) 0.0266(2) Uani d 1 . .
    N N9 0.51220(13) 0.63576(9) 0.71925(8) 0.0274(2) Uani d 1 . .
    N N21 1.17638(13) 0.18893(9) 0.89040(8) 0.0303(2) Uani d 1 . .
    C C2 0.72569(15) 0.48715(10) 0.79075(9) 0.0253(3) Uani d 1 . .
    C C3 0.67074(15) 0.52439(11) 0.89048(10) 0.0286(3) Uani d 1 . .
    H H3 0.5721 0.5861 0.9042 0.034 Uiso calc 1 . .
    C C4 0.76288(17) 0.46953(12) 0.96906(10) 0.0338(3) Uani d 1 . .
    H H4 0.7280 0.4929 1.0380 0.041 Uiso calc 1 . .
    C C5 0.90604(16) 0.38054(12) 0.94679(10) 0.0316(3) Uani d 1 . .
    H H5 0.9706 0.3412 0.9999 0.038 Uiso calc 1 . .
    C C6 0.95368(15) 0.34966(10) 0.84446(9) 0.0266(3) Uani d 1 . .
    C C7 0.63022(15) 0.54337(11) 0.70241(9) 0.0278(3) Uani d 1 . .
    C C8 0.6824(2) 0.48530(15) 0.60287(12) 0.0484(4) Uani d 1 . .
    H H8A 0.6122 0.5304 0.5512 0.073 Uiso calc 1 . .
    H H8B 0.6664 0.4009 0.6195 0.073 Uiso calc 1 . .
    H H8C 0.8027 0.4867 0.5729 0.073 Uiso calc 1 . .
    C C10 0.41917(15) 0.69900(10) 0.63879(9) 0.0264(3) Uani d 1 . .
    C C11 0.25355(15) 0.68233(11) 0.64568(10) 0.0290(3) Uani d 1 . .
    C C12 0.16078(15) 0.74925(12) 0.56935(10) 0.0310(3) Uani d 1 . .
    H H12 0.0484 0.7379 0.5732 0.037 Uiso calc 1 . .
    C C13 0.22751(16) 0.83187(12) 0.48800(10) 0.0320(3) Uani d 1 . .
    C C14 0.39057(16) 0.84921(12) 0.48517(10) 0.0325(3) Uani d 1 . .
    H H14 0.4371 0.9066 0.4306 0.039 Uiso calc 1 . .
    C C15 0.48803(16) 0.78501(11) 0.55990(10) 0.0298(3) Uani d 1 . .
    C C16 0.17720(18) 0.59491(13) 0.73443(12) 0.0415(3) Uani d 1 . .
    H H16A 0.2493 0.5136 0.7331 0.062 Uiso calc 1 . .
    H H16B 0.0628 0.5923 0.7254 0.062 Uiso calc 1 . .
    H H16C 0.1697 0.6220 0.8026 0.062 Uiso calc 1 . .
    C C17 0.12676(19) 0.90007(15) 0.40411(11) 0.0448(4) Uani d 1 . .
    H H17A 0.1538 0.8543 0.3440 0.067 Uiso calc 1 . .
    H H17B 0.1565 0.9804 0.3798 0.067 Uiso calc 1 . .
    H H17C 0.0046 0.9098 0.4341 0.067 Uiso calc 1 . .
    C C18 0.66253(17) 0.80796(13) 0.55733(11) 0.0381(3) Uani d 1 . .
    H H18A 0.6678 0.8265 0.6267 0.057 Uiso calc 1 . .
    H H18B 0.6847 0.8770 0.5027 0.057 Uiso calc 1 . .
    H H18C 0.7486 0.7353 0.5409 0.057 Uiso calc 1 . .
    C C19 1.11231(15) 0.25776(11) 0.81485(9) 0.0284(3) Uani d 1 . .
    C C20 1.18436(18) 0.25592(14) 0.69860(11) 0.0416(3) Uani d 1 . .
    H H20A 1.2946 0.1993 0.6898 0.062 Uiso calc 1 . .
    H H20B 1.2000 0.3378 0.6646 0.062 Uiso calc 1 . .
    H H20C 1.1055 0.2295 0.6655 0.062 Uiso calc 1 . .
    C C22 1.32972(15) 0.10129(11) 0.86847(9) 0.0272(3) Uani d 1 . .
    C C23 1.48311(16) 0.12957(11) 0.87619(9) 0.0275(3) Uani d 1 . .
    C C24 1.63104(15) 0.04141(11) 0.86368(9) 0.0274(3) Uani d 1 . .
    H H24 1.7353 0.0600 0.8696 0.033 Uiso calc 1 . .
    C C25 1.63063(15) -0.07396(11) 0.84263(9) 0.0268(3) Uani d 1 . .
    C C26 1.47697(16) -0.09938(11) 0.83505(10) 0.0295(3) Uani d 1 . .
    H H26 1.4753 -0.1774 0.8202 0.035 Uiso calc 1 . .
    C C27 1.32457(16) -0.01400(11) 0.84853(10) 0.0307(3) Uani d 1 . .
    C C28 1.48668(18) 0.25374(11) 0.89815(11) 0.0364(3) Uani d 1 . .
    H H28A 1.4610 0.3145 0.8372 0.055 Uiso calc 1 . .
    H H28B 1.6001 0.2545 0.9101 0.055 Uiso calc 1 . .
    H H28C 1.4013 0.2730 0.9614 0.055 Uiso calc 1 . .
    C C29 1.79323(16) -0.16854(12) 0.83000(10) 0.0326(3) Uani d 1 . .
    H H29A 1.8755 -0.1391 0.7695 0.049 Uiso calc 1 . .
    H H29B 1.7687 -0.2443 0.8177 0.049 Uiso calc 1 . .
    H H29C 1.8411 -0.1836 0.8947 0.049 Uiso calc 1 . .
    C C30 1.15968(18) -0.04735(14) 0.84300(14) 0.0461(4) Uani d 1 . .
    H H30A 1.0783 -0.0358 0.9095 0.069 Uiso calc 1 . .
    H H30B 1.1813 -0.1327 0.8322 0.069 Uiso calc 1 . .
    H H30C 1.1123 0.0048 0.7837 0.069 Uiso calc 1 . .
loop_
    _atom_site_aniso_label
    _atom_site_aniso_U_11
    _atom_site_aniso_U_22
    _atom_site_aniso_U_33
    _atom_site_aniso_U_12
    _atom_site_aniso_U_13
    _atom_site_aniso_U_23
    N1 0.0237(5) 0.0260(5) 0.0295(5) -0.0025(4) -0.0054(4) -0.0051(4)
    N9 0.0255(5) 0.0265(5) 0.0298(5) -0.0014(4) -0.0078(4) -0.0046(4)
    N21 0.0271(5) 0.0291(5) 0.0324(5) 0.0015(4) -0.0064(4) -0.0062(4)
    C2 0.0238(6) 0.0221(5) 0.0301(6) -0.0038(4) -0.0058(4) -0.0039(4)
    C3 0.0254(6) 0.0257(6) 0.0325(6) 0.0007(5) -0.0051(5) -0.0065(5)
    C4 0.0365(7) 0.0347(7) 0.0275(6) 0.0023(5) -0.0065(5) -0.0088(5)
    C5 0.0316(7) 0.0323(6) 0.0291(6) 0.0020(5) -0.0101(5) -0.0045(5)
    C6 0.0249(6) 0.0246(6) 0.0295(6) -0.0031(5) -0.0051(5) -0.0040(4)
    C7 0.0261(6) 0.0268(6) 0.0306(6) -0.0022(5) -0.0070(5) -0.0060(5)
    C8 0.0552(9) 0.0479(9) 0.0398(8) 0.0190(7) -0.0235(7) -0.0196(6)
    C10 0.0263(6) 0.0247(6) 0.0273(6) 0.0015(4) -0.0068(5) -0.0074(4)
    C11 0.0273(6) 0.0268(6) 0.0313(6) -0.0013(5) -0.0060(5) -0.0050(5)
    C12 0.0234(6) 0.0351(7) 0.0340(6) -0.0017(5) -0.0073(5) -0.0062(5)
    C13 0.0303(6) 0.0344(7) 0.0281(6) 0.0024(5) -0.0076(5) -0.0049(5)
    C14 0.0330(7) 0.0315(6) 0.0289(6) -0.0033(5) -0.0032(5) -0.0011(5)
    C15 0.0270(6) 0.0305(6) 0.0304(6) -0.0021(5) -0.0042(5) -0.0070(5)
    C16 0.0330(7) 0.0417(8) 0.0468(8) -0.0096(6) -0.0113(6) 0.0080(6)
    C17 0.0382(8) 0.0556(9) 0.0357(7) -0.0015(7) -0.0133(6) 0.0039(6)
    C18 0.0328(7) 0.0446(8) 0.0371(7) -0.0108(6) -0.0061(5) -0.0035(6)
    C19 0.0253(6) 0.0287(6) 0.0310(6) -0.0019(5) -0.0063(5) -0.0067(5)
    C20 0.0362(7) 0.0478(8) 0.0323(7) 0.0109(6) -0.0055(5) -0.0094(6)
    C22 0.0260(6) 0.0264(6) 0.0264(6) 0.0010(5) -0.0054(4) -0.0036(4)
    C23 0.0305(6) 0.0244(6) 0.0265(6) -0.0049(5) -0.0042(5) -0.0029(4)
    C24 0.0248(6) 0.0285(6) 0.0286(6) -0.0061(5) -0.0056(4) -0.0020(5)
    C25 0.0264(6) 0.0261(6) 0.0255(5) -0.0010(5) -0.0052(4) -0.0025(4)
    C26 0.0308(6) 0.0238(6) 0.0345(6) -0.0025(5) -0.0082(5) -0.0073(5)
    C27 0.0268(6) 0.0304(6) 0.0359(6) -0.0027(5) -0.0089(5) -0.0073(5)
    C28 0.0367(7) 0.0256(6) 0.0469(7) -0.0059(5) -0.0066(6) -0.0071(5)
    C29 0.0282(6) 0.0295(6) 0.0377(7) 0.0003(5) -0.0079(5) -0.0040(5)
    C30 0.0308(7) 0.0409(8) 0.0721(10) -0.0038(6) -0.0158(7) -0.0187(7)
_geom_special_details
;
All e.s.d.'s (except the e.s.d. in the dihedral angle between two l.s. planes)
are estimated using the full covariance matrix. The cell e.s.d.'s are taken
into account individually in the estimation of e.s.d.'s in distances, angles
and torsion angles; correlations between e.s.d.'s in cell parameters are only
used when they are defined by crystal symmetry. An approximate (isotropic)
treatment of cell e.s.d.'s is used for estimating e.s.d.'s involving l.s.
planes.
;
loop_
    _geom_bond_atom_site_label_1
    _geom_bond_atom_site_label_2
    _geom_bond_site_symmetry_2
    _geom_bond_distance
    _geom_bond_publ_flag
    N1 C2 . 1.3403(15) ?
    N1 C6 . 1.3382(15) ?
    N9 C7 . 1.2721(15) ?
    N9 C10 . 1.4247(15) ?
    N21 C19 . 1.2724(16) ?
    N21 C22 . 1.4252(15) ?
    C2 C3 . 1.3916(17) ?
    C2 C7 . 1.5011(16) ?
    C3 H3 . 0.9500 ?
    C3 C4 . 1.3806(17) ?
    C4 H4 . 0.9500 ?
    C4 C5 . 1.3797(17) ?
    C5 H5 . 0.9500 ?
    C5 C6 . 1.3936(17) ?
    C6 C19 . 1.4969(16) ?
    C7 C8 . 1.5016(17) ?
    C8 H8A . 0.9800 ?
    C8 H8B . 0.9800 ?
    C8 H8C . 0.9800 ?
    C10 C11 . 1.3969(17) ?
    C10 C15 . 1.4009(17) ?
    C11 C12 . 1.3943(17) ?
    C11 C16 . 1.5045(18) ?
    C12 H12 . 0.9500 ?
    C12 C13 . 1.3862(18) ?
    C13 C14 . 1.3893(19) ?
    C13 C17 . 1.5099(17) ?
    C14 H14 . 0.9500 ?
    C14 C15 . 1.3934(17) ?
    C15 C18 . 1.5068(18) ?
    C16 H16A . 0.9800 ?
    C16 H16B . 0.9800 ?
    C16 H16C . 0.9800 ?
    C17 H17A . 0.9800 ?
    C17 H17B . 0.9800 ?
    C17 H17C . 0.9800 ?
    C18 H18A . 0.9800 ?
    C18 H18B . 0.9800 ?
    C18 H18C . 0.9800 ?
    C19 C20 . 1.5034(17) ?
    C20 H20A . 0.9800 ?
    C20 H20B . 0.9800 ?
    C20 H20C . 0.9800 ?
    C22 C23 . 1.3989(17) ?
    C22 C27 . 1.3999(17) ?
    C23 C24 . 1.3864(16) ?
    C23 C28 . 1.5055(17) ?
    C24 H24 . 0.9500 ?
    C24 C25 . 1.3954(17) ?
    C25 C26 . 1.3861(17) ?
    C25 C29 . 1.5089(16) ?
    C26 H26 . 0.9500 ?
    C26 C27 . 1.3958(17) ?
    C27 C30 . 1.5082(18) ?
    C28 H28A . 0.9800 ?
    C28 H28B . 0.9800 ?
    C28 H28C . 0.9800 ?
    C29 H29A . 0.9800 ?
    C29 H29B . 0.9800 ?
    C29 H29C . 0.9800 ?
    C30 H30A . 0.9800 ?
    C30 H30B . 0.9800 ?
    C30 H30C . 0.9800 ?
loop_
    _geom_angle_atom_site_label_1
    _geom_angle_atom_site_label_2
    _geom_angle_atom_site_label_3
    _geom_angle_site_symmetry_1
    _geom_angle_site_symmetry_3
    _geom_angle
    _geom_angle_publ_flag
    C6 N1 C2 . . 118.11(10) ?
    C7 N9 C10 . . 121.06(10) ?
    C19 N21 C22 . . 120.38(10) ?
    N1 C2 C3 . . 122.74(11) ?
    N1 C2 C7 . . 116.51(10) ?
    C3 C2 C7 . . 120.75(10) ?
    C2 C3 H3 . . 120.8 ?
    C4 C3 C2 . . 118.45(11) ?
    C4 C3 H3 . . 120.8 ?
    C3 C4 H4 . . 120.2 ?
    C5 C4 C3 . . 119.53(11) ?
    C5 C4 H4 . . 120.2 ?
    C4 C5 H5 . . 120.8 ?
    C4 C5 C6 . . 118.41(11) ?
    C6 C5 H5 . . 120.8 ?
    N1 C6 C5 . . 122.75(11) ?
    N1 C6 C19 . . 116.71(10) ?
    C5 C6 C19 . . 120.51(11) ?
    N9 C7 C2 . . 116.71(10) ?
    N9 C7 C8 . . 126.19(11) ?
    C2 C7 C8 . . 117.11(10) ?
    C7 C8 H8A . . 109.5 ?
    C7 C8 H8B . . 109.5 ?
    C7 C8 H8C . . 109.5 ?
    H8A C8 H8B . . 109.5 ?
    H8A C8 H8C . . 109.5 ?
    H8B C8 H8C . . 109.5 ?
    C11 C10 N9 . . 119.09(11) ?
    C11 C10 C15 . . 120.84(11) ?
    C15 C10 N9 . . 119.80(11) ?
    C10 C11 C16 . . 120.41(11) ?
    C12 C11 C10 . . 118.55(11) ?
    C12 C11 C16 . . 121.04(11) ?
    C11 C12 H12 . . 119.0 ?
    C13 C12 C11 . . 122.01(12) ?
    C13 C12 H12 . . 119.0 ?
    C12 C13 C14 . . 118.10(11) ?
    C12 C13 C17 . . 121.00(12) ?
    C14 C13 C17 . . 120.90(12) ?
    C13 C14 H14 . . 119.0 ?
    C13 C14 C15 . . 122.05(11) ?
    C15 C14 H14 . . 119.0 ?
    C10 C15 C18 . . 120.44(11) ?
    C14 C15 C10 . . 118.38(11) ?
    C14 C15 C18 . . 121.18(11) ?
    C11 C16 H16A . . 109.5 ?
    C11 C16 H16B . . 109.5 ?
    C11 C16 H16C . . 109.5 ?
    H16A C16 H16B . . 109.5 ?
    H16A C16 H16C . . 109.5 ?
    H16B C16 H16C . . 109.5 ?
    C13 C17 H17A . . 109.5 ?
    C13 C17 H17B . . 109.5 ?
    C13 C17 H17C . . 109.5 ?
    H17A C17 H17B . . 109.5 ?
    H17A C17 H17C . . 109.5 ?
    H17B C17 H17C . . 109.5 ?
    C15 C18 H18A . . 109.5 ?
    C15 C18 H18B . . 109.5 ?
    C15 C18 H18C . . 109.5 ?
    H18A C18 H18B . . 109.5 ?
    H18A C18 H18C . . 109.5 ?
    H18B C18 H18C . . 109.5 ?
    N21 C19 C6 . . 117.14(11) ?
    N21 C19 C20 . . 125.45(11) ?
    C6 C19 C20 . . 117.39(10) ?
    C19 C20 H20A . . 109.5 ?
    C19 C20 H20B . . 109.5 ?
    C19 C20 H20C . . 109.5 ?
    H20A C20 H20B . . 109.5 ?
    H20A C20 H20C . . 109.5 ?
    H20B C20 H20C . . 109.5 ?
    C23 C22 N21 . . 118.40(11) ?
    C23 C22 C27 . . 120.87(11) ?
    C27 C22 N21 . . 120.51(11) ?
    C22 C23 C28 . . 120.32(11) ?
    C24 C23 C22 . . 118.95(11) ?
    C24 C23 C28 . . 120.73(11) ?
    C23 C24 H24 . . 119.2 ?
    C23 C24 C25 . . 121.62(11) ?
    C25 C24 H24 . . 119.2 ?
    C24 C25 C29 . . 120.58(11) ?
    C26 C25 C24 . . 118.22(11) ?
    C26 C25 C29 . . 121.20(11) ?
    C25 C26 H26 . . 118.9 ?
    C25 C26 C27 . . 122.12(11) ?
    C27 C26 H26 . . 118.9 ?
    C22 C27 C30 . . 121.65(11) ?
    C26 C27 C22 . . 118.21(11) ?
    C26 C27 C30 . . 120.13(11) ?
    C23 C28 H28A . . 109.5 ?
    C23 C28 H28B . . 109.5 ?
    C23 C28 H28C . . 109.5 ?
    H28A C28 H28B . . 109.5 ?
    H28A C28 H28C . . 109.5 ?
    H28B C28 H28C . . 109.5 ?
    C25 C29 H29A . . 109.5 ?
    C25 C29 H29B . . 109.5 ?
    C25 C29 H29C . . 109.5 ?
    H29A C29 H29B . . 109.5 ?
    H29A C29 H29C . . 109.5 ?
    H29B C29 H29C . . 109.5 ?
    C27 C30 H30A . . 109.5 ?
    C27 C30 H30B . . 109.5 ?
    C27 C30 H30C . . 109.5 ?
    H30A C30 H30B . . 109.5 ?
    H30A C30 H30C . . 109.5 ?
    H30B C30 H30C . . 109.5 ?
loop_
    _geom_hbond_atom_site_label_D
    _geom_hbond_atom_site_label_H
    _geom_hbond_atom_site_label_A
    _geom_hbond_site_symmetry_A
    _geom_hbond_distance_DH
    _geom_hbond_distance_HA
    _geom_hbond_distance_DA
    _geom_hbond_angle_DHA
    C26 H26 N9 1_645 0.95 2.64 3.5522(18) 162
    C28 H28B Cg1 1_655 0.98 2.91 3.6715(16) 135
_shelxl_version_number         .2013
data_global
_journal_data_validation_number     ?
_journal_date_recd_electronic     2013-12-11
_journal_date_accepted     2013-12-13
_journal_name_full     'Acta Crystallographica, Section E'
_journal_year     2014
_journal_volume     70
_journal_issue      1
_journal_page_first     o73
_journal_page_last     o73
_journal_paper_category     QO
_journal_paper_doi     10.1107/S1600536813033801
_journal_coeditor_code     TK5280
_publ_contact_author_name     'Adrian B. Chaplin'
_publ_contact_author_address
;
Department of Chemistry
University of Warwick
Gibbet Hill Road
Coventry CV4 7AL
England
;
_publ_contact_author_email     'a.b.chaplin@warwick.ac.uk'
_publ_contact_author_fax     .
_publ_contact_author_phone     '+442476151765'
_publ_section_title
;
2,6-Bis[1-(2,4,6-trimethylphenylimino)ethyl]pyridine
;
loop_
    _publ_author_name
    _publ_author_address
    'Boyt, Stuart M.'
;
Department of Chemistry
University of Warwick
Gibbet Hill Road
Coventry CV4 7AL
England
;
    'Chaplin, Adrian B.'
;
Department of Chemistry
University of Warwick
Gibbet Hill Road
Coventry CV4 7AL
England
;
