# Supplementary material for: 2,6-Bis[1-(2,4,6-tri­methyl­phenyl­imino)­eth­yl]pyridine
Source: Acta Crystallogr Sect E Struct Rep Online. 2013 Dec 18;70(Pt 1):o73. doi: 10.1107/S1600536813033801 (PMC4029218; doi:10.1107/S1600536813033801)
Supplement: Supplementary file 2 [file e-70-00o73-Isup2.hkl]

#
# h,k,l, Fc-squared, Fo-squared, sigma(Fo-squared), status flag
#
data_I
_shelx_title ' 0048abc13 in P-1'
_shelx_refln_list_code          4
_shelx_F_calc_maximum       97.58
_exptl_crystal_F_000       428.00
_reflns_d_resolution_high  0.8201

loop_
 _space_group_symop_operation_xyz
 'x, y, z'
 '-x, -y, -z'

_cell_length_a     8.2098
_cell_length_b    11.4125
_cell_length_c    13.0619
_cell_angle_alpha  79.224
_cell_angle_beta   77.066
_cell_angle_gamma  76.645

_shelx_F_squared_multiplier     1.000

loop_
 _refln_index_h
 _refln_index_k
 _refln_index_l
 _refln_F_squared_calc
 _refln_F_squared_meas
 _refln_F_squared_sigma
 _refln_observed_status
   2   0   0       1334.53       1372.64        13.06 o
   3   0   0       1443.21       1489.56         4.91 o
   4   0   0        194.26        176.10         2.39 o
   5   0   0        104.11        100.27         2.53 o
   6   0   0        621.46        570.78         7.71 o
   7   0   0        162.28        156.80         3.44 o
   8   0   0         67.13         60.61         2.88 o
   9   0   0         21.35         19.92         1.38 o
  -9   1   0          5.58          6.39         0.73 o
  -8   1   0         85.09         90.27         7.27 o
  -7   1   0         16.30         16.23         0.89 o
  -6   1   0        162.46        158.11         4.67 o
  -5   1   0         36.92         35.90         1.37 o
  -4   1   0        116.49        103.16         2.21 o
  -3   1   0        379.80        394.00         3.59 o
  -2   1   0          2.74          3.65         0.24 o
  -1   1   0        712.00        861.90         7.25 o
   2   1   0        850.39        859.47         5.53 o
   3   1   0         42.56         53.45         0.77 o
   4   1   0        274.30        315.77         3.49 o
   5   1   0        349.78        392.05         5.58 o
   6   1   0        116.16        115.99         3.38 o
   7   1   0        224.51        198.99         3.77 o
   8   1   0        121.24        104.06         3.83 o
   9   1   0         22.31         23.51         1.56 o
  -9   2   0          0.50          0.88         0.25 o
  -8   2   0         10.46          8.38         0.70 o
  -7   2   0         30.16         25.61         1.12 o
  -6   2   0         26.08         26.46         1.07 o
  -5   2   0         86.80         85.81         2.38 o
  -4   2   0         15.72         17.46         0.96 o
  -3   2   0       1854.11       2072.67        16.39 o
  -2   2   0         75.55         80.86         0.89 o
  -1   2   0        703.89        732.79         9.98 o
   0   2   0          9.86          7.40         0.38 o
   1   2   0       2580.13       2296.34        41.90 o
   2   2   0       3111.15       2944.80        12.86 o
   3   2   0       3320.00       3235.28         7.86 o
   4   2   0        776.34        819.94         6.19 o
   5   2   0         14.01         19.60         1.10 o
   6   2   0          3.96          4.14         0.92 o
   7   2   0         12.97         12.30         0.94 o
   8   2   0          0.00          0.25         0.25 o
   9   2   0         36.44         35.79         1.96 o
  -8   3   0          0.31          1.12         0.28 o
  -7   3   0         47.60         47.42         1.26 o
  -6   3   0          0.04          0.12         0.15 o
  -5   3   0          2.03          2.46         0.57 o
  -4   3   0          0.20          0.50         0.27 o
  -3   3   0         36.76         20.04         0.83 o
  -2   3   0        217.41        239.81         2.59 o
  -1   3   0        258.03        319.01         4.47 o
   0   3   0       1432.08       1362.21        10.35 o
   1   3   0       4845.17       4485.59        80.47 o
   2   3   0       9521.33       7898.56        29.09 o
   3   3   0         17.17         23.90         1.47 o
   4   3   0        239.65        289.69         5.86 o
   5   3   0         64.87         55.99         2.92 o
   6   3   0        199.84        190.46         5.83 o
   7   3   0         22.69         17.93         0.92 o
   8   3   0          0.02          0.88         0.32 o
   9   3   0          7.19          7.18         0.87 o
  -8   4   0         33.26         31.96         1.70 o
  -7   4   0          0.66          1.61         0.52 o
  -6   4   0          0.04          1.33         0.38 o
  -5   4   0         19.87         17.73         1.03 o
  -4   4   0          0.15          0.23         0.24 o
  -3   4   0         48.63         73.35         2.03 o
  -2   4   0        608.44        682.17         5.61 o
  -1   4   0        610.86        653.01        12.59 o
   0   4   0         21.14         15.97         1.01 o
   1   4   0        153.18        134.47         2.00 o
   2   4   0       1504.72       1386.02        10.13 o
   3   4   0        637.71        627.04         9.81 o
   4   4   0          6.67         13.04         1.31 o
   5   4   0         23.81         16.67         1.63 o
   6   4   0         33.89         36.97         2.59 o
   7   4   0        118.46        107.40         2.23 o
   8   4   0          0.38          0.54         0.25 o
   9   4   0          0.00          0.20         0.23 o
  -8   5   0         16.41         20.27         1.21 o
  -7   5   0        141.54        146.33         4.23 o
  -6   5   0        197.35        195.32         3.53 o
  -5   5   0         50.76         48.64         2.66 o
  -4   5   0          3.43          6.81         0.86 o
  -3   5   0         31.69         34.81         1.79 o
  -2   5   0         10.67          7.25         0.76 o
  -1   5   0        412.91        430.91         9.78 o
   0   5   0         36.97         64.44         1.43 o
   1   5   0        640.94        700.70        11.64 o
   2   5   0         34.84         42.10         1.01 o
   3   5   0       1272.01       1261.06        13.96 o
   4   5   0        436.08        470.03        24.59 o
   5   5   0          0.24          0.21         0.32 o
   6   5   0         12.28         10.29         0.69 o
   7   5   0         25.76         17.10         0.89 o
   8   5   0          7.04          7.31         0.70 o
   9   5   0          0.02          0.16         0.16 o
  -7   6   0         48.61         56.06         2.43 o
  -6   6   0         81.31         80.27         3.32 o
  -5   6   0        208.59        183.95         5.47 o
  -4   6   0         49.19         42.80         1.12 o
  -3   6   0         71.12         77.88         3.81 o
  -2   6   0        466.65        431.99         6.23 o
  -1   6   0         93.29         94.69         2.74 o
   0   6   0         16.12         17.85         0.74 o
   1   6   0         11.59          6.02         0.41 o
   2   6   0        261.53        241.36         3.41 o
   3   6   0       1364.97       1403.92        24.47 o
   4   6   0        784.87        747.53        10.91 o
   5   6   0         31.27         33.96         2.46 o
   6   6   0         69.10         75.10         2.40 o
   7   6   0          1.25          0.59         0.21 o
   8   6   0         77.37         70.99         5.08 o
   9   6   0         15.37         21.80         0.92 o
  -7   7   0         60.79         75.48         2.42 o
  -6   7   0         49.29         48.10         2.44 o
  -5   7   0          4.01          5.83         1.56 o
  -4   7   0         85.96         81.59         1.93 o
  -3   7   0         15.97         16.80         0.82 o
  -2   7   0        116.78        120.93         3.56 o
  -1   7   0         10.23          6.80         0.83 o
   0   7   0        139.68        143.05         2.58 o
   1   7   0         32.62         43.73         1.35 o
   2   7   0        322.67        362.78         4.56 o
   3   7   0        208.55        195.23         5.65 o
   4   7   0          4.10          5.01         1.35 o
   5   7   0        616.63        613.25         7.55 o
   6   7   0         29.55         29.99         1.98 o
   7   7   0          4.89          5.10         0.59 o
   8   7   0          5.28          6.02         0.88 o
   9   7   0         36.53         33.93         1.61 o
  -6   8   0          3.99          3.63         0.60 o
  -5   8   0          2.15          4.05         0.40 o
  -4   8   0          8.15          7.75         0.62 o
  -3   8   0        212.75        190.26         3.03 o
  -2   8   0        423.53        415.75         6.35 o
  -1   8   0        103.36         89.84         3.16 o
   0   8   0        139.75        155.10         3.21 o
   1   8   0        165.82        168.22         3.16 o
   2   8   0          0.46          5.76         3.58 o
   3   8   0          0.64          2.70         2.72 o
   4   8   0         41.96         41.53         1.40 o
   5   8   0       1598.00       1553.65         9.62 o
   6   8   0        122.05        132.93         5.96 o
   7   8   0          0.38          0.78         0.27 o
   8   8   0          2.10          2.89         0.59 o
  -5   9   0          1.27          2.57         0.28 o
  -4   9   0          1.24          1.18         0.33 o
  -3   9   0         79.55         73.09         1.90 o
  -2   9   0        187.63        177.91         2.99 o
  -1   9   0        186.93        174.93         2.76 o
   0   9   0        107.70        115.22         2.70 o
   1   9   0          0.89          2.22         0.35 o
   2   9   0         58.05         66.89         8.59 o
   3   9   0          0.88          1.12         0.32 o
   4   9   0        279.90        282.38         3.58 o
   5   9   0        195.63        220.61         6.87 o
   6   9   0        190.26        200.63         3.41 o
   7   9   0          3.13          3.14         0.45 o
   8   9   0         18.17         16.84         1.20 o
  -5  10   0          0.46          1.56         0.37 o
  -4  10   0          3.47          3.93         0.37 o
  -3  10   0          0.11          0.18         0.22 o
  -2  10   0          0.29          0.40         0.19 o
  -1  10   0         77.14         77.16         2.46 o
   0  10   0          0.51          0.75         0.24 o
   1  10   0         29.49         28.96         1.19 o
   2  10   0        122.39        117.36         8.11 o
   3  10   0         25.34         25.86         1.08 o
   4  10   0          0.21          0.21         0.18 o
   5  10   0        260.24        262.91        10.20 o
   6  10   0         28.90         30.57         1.24 o
   7  10   0        114.72        111.03         3.14 o
  -4  11   0          3.88          3.29         0.33 o
  -3  11   0          0.93          1.59         0.33 o
  -2  11   0          0.02          0.19         0.26 o
  -1  11   0         32.88         32.91         1.22 o
   0  11   0         22.99         21.76         1.04 o
   1  11   0         28.42         30.10         1.20 o
   2  11   0         12.33         14.81         0.74 o
   3  11   0         13.76         11.57         0.91 o
   4  11   0          8.68          8.85         0.77 o
   5  11   0          1.52          1.50         0.32 o
   6  11   0          1.97          2.35         0.52 o
   7  11   0        127.41        120.90         2.90 o
  -2  12   0         26.23         26.80         1.14 o
  -1  12   0        256.60        270.61         6.83 o
   0  12   0         13.09         13.38         0.64 o
   1  12   0         14.56         14.02         0.65 o
   2  12   0         92.03         90.62         5.61 o
   3  12   0          0.33          0.16         0.20 o
   4  12   0         34.26         32.31         1.33 o
   5  12   0          8.50          9.51         0.65 o
   6  12   0          2.39          1.75         0.25 o
  -1  13   0         45.47         42.28         0.96 o
   0  13   0          0.04          0.14         0.10 o
   1  13   0          0.00         -0.10         0.16 o
   2  13   0          0.39          0.49         0.18 o
   3  13   0          0.27          0.35         0.16 o
   4  13   0         11.17          9.72         0.62 o
  -4 -13   1          2.01          2.73         0.58 o
  -3 -13   1         31.45         32.78         1.51 o
  -2 -13   1         18.74         19.82         0.72 o
  -1 -13   1          0.07          0.16         0.14 o
   0 -13   1         52.36         56.19         1.11 o
  -5 -12   1         10.92         11.62         0.67 o
  -4 -12   1         30.31         29.40         1.23 o
  -3 -12   1          0.17          0.53         0.19 o
  -2 -12   1          0.00         -0.01         0.19 o
  -1 -12   1         66.14         69.39         2.44 o
   0 -12   1         14.40         16.25         0.67 o
   1 -12   1         63.21         65.41         1.49 o
   2 -12   1        173.22        182.95         5.75 o
  -6 -11   1         28.61         26.23         1.04 o
  -5 -11   1          0.34          0.07         0.36 o
  -4 -11   1          1.59          1.03         0.23 o
  -3 -11   1          0.44          0.29         0.22 o
  -2 -11   1         43.40         39.48         1.65 o
  -1 -11   1          8.57          8.54         0.50 o
   0 -11   1         28.66         31.10         1.19 o
   1 -11   1         48.82         49.77         1.48 o
   2 -11   1         11.45         12.20         1.32 o
   3 -11   1          0.03          0.15         0.17 o
   4 -11   1         49.42         57.84         1.80 o
  -7 -10   1         25.34         24.82         1.43 o
  -6 -10   1         63.54         63.02         1.83 o
  -5 -10   1         63.53         60.96         1.91 o
  -4 -10   1          0.04         -0.04         0.18 o
  -3 -10   1          6.21          6.82         0.71 o
  -2 -10   1          2.44          3.49         0.45 o
  -1 -10   1         76.85         82.96         2.01 o
   0 -10   1          7.51          7.00         0.60 o
   1 -10   1         36.70         37.03         1.18 o
   2 -10   1        307.22        295.29         4.58 o
   3 -10   1          4.69          4.82         0.58 o
   4 -10   1          1.41          0.79         0.25 o
   5 -10   1         84.42         97.42         2.34 o
  -8  -9   1          0.71          0.79         0.25 o
  -7  -9   1          1.25          0.71         0.36 o
  -6  -9   1        185.82        182.57         5.29 o
  -5  -9   1          5.52          3.27         0.69 o
  -4  -9   1         33.89         31.53         1.18 o
  -3  -9   1         53.75         47.17         1.77 o
  -2  -9   1         38.75         34.61         1.60 o
  -1  -9   1          6.23          4.78         0.42 o
   0  -9   1        115.14        107.16         1.81 o
   1  -9   1          0.60          0.86         0.25 o
   2  -9   1        151.01        148.49         2.74 o
   3  -9   1          9.71         10.21         0.71 o
   4  -9   1         21.59         23.55         0.96 o
   5  -9   1          4.30          5.26         0.39 o
  -8  -8   1         10.05          9.03         0.93 o
  -7  -8   1          5.05          4.29         0.53 o
  -6  -8   1        211.13        202.55         3.48 o
  -5  -8   1         60.66         60.00         3.70 o
  -4  -8   1        271.23        265.85         2.98 o
  -3  -8   1         18.22         17.02         1.81 o
  -2  -8   1          1.78          2.75         0.47 o
  -1  -8   1          3.90          4.11         0.52 o
   0  -8   1         30.05         24.69         1.14 o
   1  -8   1         18.41         22.39         4.92 o
   2  -8   1         15.87         14.59         0.79 o
   3  -8   1         71.69         67.64         1.81 o
   4  -8   1          2.15          1.83         0.34 o
   5  -8   1          2.27          1.85         0.26 o
   6  -8   1          7.50          5.12         0.72 o
  -8  -7   1         11.29         12.75         1.44 o
  -7  -7   1          0.32          0.36         0.42 o
  -6  -7   1         39.53         38.56         1.53 o
  -5  -7   1        646.70        666.00         6.86 o
  -4  -7   1         22.09         24.37         2.14 o
  -3  -7   1         22.35         23.27         1.99 o
  -2  -7   1         46.85         48.17         1.72 o
  -1  -7   1        161.68        198.58         3.34 o
   0  -7   1        105.33        108.50         2.62 o
   1  -7   1         19.85         19.20         0.93 o
   2  -7   1         19.30         20.92         1.49 o
   3  -7   1         36.08         33.15         1.15 o
   4  -7   1          0.03          0.21         0.16 o
   5  -7   1         14.00         10.90         0.72 o
   6  -7   1         64.67         70.93         2.91 o
   7  -7   1          0.02          0.46         0.28 o
  -9  -6   1         25.10         38.05         1.51 o
  -8  -6   1         81.92         71.34         3.81 o
  -7  -6   1        145.65        128.25         2.96 o
  -6  -6   1        131.48        123.24         2.84 o
  -5  -6   1         86.37         81.18         3.85 o
  -4  -6   1        357.55        339.57         7.47 o
  -3  -6   1         33.17         34.01         1.73 o
  -2  -6   1          3.84          8.49         0.60 o
  -1  -6   1       1245.02       1217.25        14.25 o
   0  -6   1          9.31          8.94         0.62 o
   1  -6   1        102.19         98.47         2.48 o
   2  -6   1          0.16          0.77         0.79 o
   3  -6   1        549.98        533.87         7.43 o
   4  -6   1          0.16          0.44         0.26 o
   5  -6   1         10.44          7.31         0.73 o
   6  -6   1        178.48        166.34         4.77 o
   7  -6   1         38.41         38.87         2.04 o
  -9  -5   1          0.12          0.06         0.20 o
  -8  -5   1        106.48         93.88         3.62 o
  -7  -5   1          1.29          3.06         0.40 o
  -6  -5   1          0.07          0.07         0.24 o
  -5  -5   1        407.97        398.66         8.22 o
  -4  -5   1       1373.05       1374.80        30.95 o
  -3  -5   1         21.97         24.60         1.69 o
  -2  -5   1         59.16         66.03         1.51 o
  -1  -5   1       1046.82       1106.19         6.27 o
   0  -5   1         18.45         19.38         1.03 o
   1  -5   1        244.52        240.54         9.31 o
   2  -5   1         15.36         14.24         0.92 o
   3  -5   1         92.19         80.17         2.33 o
   4  -5   1          8.32          7.93         0.90 o
   5  -5   1          0.22         -0.15         0.21 o
   6  -5   1         41.77         42.24         1.80 o
   7  -5   1        264.30        256.15         5.64 o
   8  -5   1          6.77          8.10         0.79 o
  -9  -4   1          1.23          1.26         0.41 o
  -8  -4   1         43.95         41.78         1.66 o
  -7  -4   1        271.06        228.16         4.01 o
  -6  -4   1          0.64          1.05         0.25 o
  -5  -4   1          6.52         12.84         2.44 o
  -4  -4   1          2.69          4.34         0.79 o
  -3  -4   1        567.26        557.11         5.28 o
  -2  -4   1       1162.03       1174.50        13.08 o
  -1  -4   1        133.05        137.71         1.99 o
   0  -4   1          1.59          0.42         0.15 o
   1  -4   1         62.47         64.20         1.81 o
   2  -4   1         43.34         32.16         1.35 o
   3  -4   1        192.86        178.06         3.18 o
   4  -4   1         17.36         20.09         1.70 o
   5  -4   1          1.93          2.35         1.75 o
   6  -4   1        186.52        185.25         4.26 o
   7  -4   1          0.86          1.79         0.34 o
   8  -4   1         55.51         65.98         2.52 o
  -9  -3   1          7.48          8.54         0.92 o
  -8  -3   1          1.46          0.84         0.28 o
  -7  -3   1         57.34         54.61         2.38 o
  -6  -3   1         53.74         60.84         1.66 o
  -5  -3   1        171.92        174.02        12.22 o
  -4  -3   1        782.86        862.77         7.17 o
  -3  -3   1        580.10        604.37         4.61 o
  -2  -3   1       2150.49       2087.26         9.97 o
  -1  -3   1       1441.07       1433.96         5.70 o
   0  -3   1       1322.98       1189.37         7.86 o
   1  -3   1        279.40        238.77         3.00 o
   2  -3   1        269.29        305.16         5.28 o
   3  -3   1        213.57        213.31         3.19 o
   4  -3   1          0.85          0.38         0.16 o
   5  -3   1         65.23         60.70         2.49 o
   6  -3   1         99.18        101.13         2.62 o
   7  -3   1        164.17        162.47         2.79 o
   8  -3   1          0.92          1.16         0.28 o
  -9  -2   1         26.66         32.22         1.78 o
  -8  -2   1         26.30         23.90         1.83 o
  -7  -2   1         25.86         22.63         1.28 o
  -6  -2   1         71.21         76.09         4.24 o
  -5  -2   1         28.41         28.84         2.07 o
  -4  -2   1          9.56         19.15         0.75 o
  -3  -2   1        112.60        113.76         2.19 o
  -2  -2   1       2730.26       2688.27         6.82 o
  -1  -2   1        694.06        676.75         5.92 o
   0  -2   1       1689.21       1622.21        10.67 o
   1  -2   1         32.35         31.96         0.86 o
   2  -2   1         70.89         72.38         1.67 o
   3  -2   1        116.59        135.85         2.52 o
   4  -2   1         42.25         44.44         1.32 o
   5  -2   1         44.07         42.65         1.68 o
   6  -2   1         23.47         26.15         1.05 o
   7  -2   1          7.85          8.47         0.67 o
   8  -2   1         10.49         11.75         0.85 o
   9  -2   1          0.18          0.70         0.17 o
  -9  -1   1         77.40         67.28         2.52 o
  -8  -1   1          1.91          2.39         0.62 o
  -7  -1   1        147.95        155.19         5.03 o
  -6  -1   1        551.65        498.41         7.03 o
  -5  -1   1         87.71         89.03         2.35 o
  -4  -1   1        273.96        293.83         5.06 o
  -3  -1   1          6.10          8.50         0.60 o
  -2  -1   1          5.99          2.37         0.15 o
   1  -1   1          3.49          1.43         0.23 o
   2  -1   1         90.77         76.20         1.70 o
   3  -1   1         66.72         66.32         1.30 o
   4  -1   1          0.29          1.93         0.37 o
   5  -1   1         33.64         33.52         1.44 o
   6  -1   1          5.03          4.58         0.94 o
   7  -1   1         19.26         18.66         0.96 o
   8  -1   1          1.02          1.11         0.30 o
   9  -1   1          0.29          0.27         0.18 o
  -9   0   1         53.80         48.16         2.02 o
  -8   0   1         11.44         10.48         1.21 o
  -7   0   1        297.49        291.37         5.71 o
  -6   0   1        170.24        158.51         3.02 o
  -5   0   1        131.88        135.72         3.40 o
  -4   0   1        694.66        678.85         9.61 o
  -3   0   1         26.60         29.91         0.58 o
  -2   0   1        429.14        408.33         4.98 o
  -1   0   1        123.23        126.21         1.58 o
   2   0   1       1727.92       1601.40        12.98 o
   3   0   1         89.06         83.75         1.28 o
   4   0   1        525.44        578.98        10.75 o
   5   0   1         28.98         33.73         1.66 o
   6   0   1         17.24         19.29         1.25 o
   7   0   1         22.65         24.77         1.20 o
   8   0   1          1.15          1.84         0.88 o
   9   0   1         23.43         26.25         1.64 o
  -9   1   1          8.07          9.78         0.83 o
  -8   1   1          0.00          0.66         0.40 o
  -7   1   1         69.30         71.77         2.86 o
  -6   1   1        481.55        487.33         7.26 o
  -5   1   1          8.96          7.55         0.71 o
  -4   1   1       2478.99       2608.71         9.55 o
  -3   1   1          4.62          2.33         0.31 o
  -2   1   1        242.74        231.13         2.84 o
  -1   1   1        167.70        178.27         1.62 o
   2   1   1         84.12         68.19         0.98 o
   3   1   1          8.82         10.17         0.47 o
   4   1   1        480.31        475.95         5.84 o
   5   1   1         52.35         68.14         1.87 o
   6   1   1          1.30          0.90         0.27 o
   7   1   1        117.52        117.22         2.89 o
   8   1   1         27.42         21.75         1.77 o
   9   1   1          0.02          0.37         0.31 o
  -9   2   1          5.62          7.17         0.56 o
  -8   2   1          1.66          2.81         0.40 o
  -7   2   1        134.23        138.48         2.23 o
  -6   2   1         53.35         45.24         1.38 o
  -5   2   1          0.31          0.73         0.33 o
  -4   2   1          4.93          0.63         0.16 o
  -3   2   1        489.65        578.27         4.71 o
  -2   2   1        104.69        141.39         1.45 o
  -1   2   1        733.35        697.91         9.44 o
   0   2   1       3449.66       3020.22        10.77 o
   2   2   1       1494.31       1417.35         8.30 o
   3   2   1        156.74        171.73         2.16 o
   4   2   1        228.75        265.78         3.18 o
   5   2   1         14.54         19.73         1.01 o
   6   2   1          5.66          6.18         1.36 o
   7   2   1         45.76         37.22         1.31 o
   8   2   1         11.34          9.62         0.84 o
   9   2   1         35.90         31.29         1.86 o
  -8   3   1          0.58          0.31         0.19 o
  -7   3   1         46.02         38.00         1.12 o
  -6   3   1         11.67         11.59         0.76 o
  -5   3   1         97.53         76.94         2.49 o
  -4   3   1         68.38         85.35         2.70 o
  -3   3   1       1626.69       1816.97        36.65 o
  -2   3   1          3.73          5.65         0.38 o
  -1   3   1       1350.76       1348.76        20.58 o
   0   3   1          4.63         11.55         0.59 o
   1   3   1       3468.59       3284.77        26.89 o
   2   3   1        201.45        175.93         2.15 o
   3   3   1        722.51        685.85         9.36 o
   4   3   1        619.14        564.22         6.55 o
   5   3   1         26.67         20.97         2.06 o
   6   3   1        102.07        106.79         5.42 o
   7   3   1          2.70          1.70         0.28 o
   8   3   1         36.79         24.80         1.33 o
   9   3   1          4.69          5.19         0.77 o
  -8   4   1          2.09          1.35         0.38 o
  -7   4   1        149.51        144.71         3.21 o
  -6   4   1         14.84         12.94         1.01 o
  -5   4   1         86.83         79.75         2.05 o
  -4   4   1        106.71        109.19         3.26 o
  -3   4   1          8.44         10.93         0.94 o
  -2   4   1       2334.13       2506.65        12.65 o
  -1   4   1        294.56        295.78         3.22 o
   0   4   1         21.91         27.03         0.68 o
   1   4   1         42.40         52.07         0.87 o
   2   4   1       1367.10       1323.85         8.22 o
   3   4   1       1434.25       1473.91        12.19 o
   4   4   1        409.02        441.82         7.38 o
   5   4   1          4.18          6.34         0.79 o
   6   4   1          0.35          1.08         0.50 o
   7   4   1          2.30          2.65         0.32 o
   8   4   1          9.91          8.79         0.80 o
   9   4   1         20.19         20.02         1.04 o
  -8   5   1         17.41         25.30         1.25 o
  -7   5   1         79.50         75.83         2.97 o
  -6   5   1        329.53        285.90         5.41 o
  -5   5   1         17.39         16.90         1.15 o
  -4   5   1          5.24          2.59         0.93 o
  -3   5   1          9.09         13.53         1.12 o
  -2   5   1          0.45          0.02         0.22 o
  -1   5   1          0.01          0.87         0.25 o
   0   5   1          8.12          3.75         0.39 o
   1   5   1       1204.52       1227.84        11.82 o
   2   5   1        219.65        280.61         7.97 o
   3   5   1       1657.29       1651.79        13.95 o
   4   5   1         47.16         53.03         2.71 o
   5   5   1         13.11         11.87         1.42 o
   6   5   1          0.18          0.27         0.18 o
   7   5   1         11.63          9.31         0.57 o
   8   5   1         28.09         28.87         1.13 o
   9   5   1          0.17          0.46         0.23 o
  -7   6   1        124.34        121.91         3.47 o
  -6   6   1          0.04         -0.13         0.36 o
  -5   6   1        307.61        233.66         4.27 o
  -4   6   1        313.90        275.61         4.15 o
  -3   6   1        152.29        135.15         3.73 o
  -2   6   1         71.11         69.10         9.98 o
  -1   6   1        420.52        423.82         8.94 o
   0   6   1         61.26         84.02         2.08 o
   1   6   1        790.07        819.67         5.71 o
   2   6   1        444.33        450.09         9.01 o
   3   6   1        538.74        514.47        17.25 o
   4   6   1          1.20          0.86         0.51 o
   5   6   1          5.68          6.98         1.13 o
   6   6   1         48.57         41.59         1.52 o
   7   6   1          8.53         12.50         0.76 o
   8   6   1         24.36         20.07         1.16 o
   9   6   1          0.06          0.23         0.19 o
  -7   7   1         10.77         10.86         0.90 o
  -6   7   1         61.36         67.82         2.87 o
  -5   7   1          9.53          9.92         0.80 o
  -4   7   1         24.32         22.77         1.02 o
  -3   7   1        125.82        124.09         2.74 o
  -2   7   1        400.58        383.15         7.15 o
  -1   7   1        349.82        360.31         8.12 o
   0   7   1        645.66        733.23         8.11 o
   1   7   1         17.20         29.24         1.20 o
   2   7   1          5.53         13.64         9.46 o
   3   7   1          7.21          5.19         0.93 o
   4   7   1        897.64        828.48        12.11 o
   5   7   1         62.98         68.16         2.23 o
   6   7   1         19.20         18.04         1.55 o
   7   7   1          5.66          4.88         0.60 o
   8   7   1          4.51          3.36         0.49 o
   9   7   1          1.18          0.84         0.34 o
  -6   8   1          2.80          2.88         0.54 o
  -5   8   1         16.71         19.28         0.97 o
  -4   8   1         16.42          9.68         0.68 o
  -3   8   1         27.85         22.15         1.04 o
  -2   8   1        360.61        343.04         3.64 o
  -1   8   1        334.28        277.64         5.50 o
   0   8   1         79.09        101.82         3.25 o
   1   8   1        346.83        358.17         8.23 o
   2   8   1         95.68         95.96         4.03 o
   3   8   1         60.60         55.40         3.17 o
   4   8   1        136.11        132.64         2.48 o
   5   8   1       1206.20       1160.28         8.61 o
   6   8   1          6.02          6.98         0.97 o
   7   8   1         10.23          8.30         0.88 o
   8   8   1         17.38         14.81         0.91 o
   9   8   1         33.35         43.38         1.74 o
  -5   9   1          1.89          2.05         0.24 o
  -4   9   1         33.33         26.86         1.46 o
  -3   9   1        109.04        100.76         2.23 o
  -2   9   1         21.02         25.21         1.13 o
  -1   9   1        354.18        346.87         4.15 o
   0   9   1         37.73         34.71         1.20 o
   1   9   1         56.12         56.56         3.16 o
   2   9   1          5.32          5.65         1.10 o
   3   9   1          0.01         -0.04         0.35 o
   4   9   1        107.51        109.95         3.40 o
   5   9   1         83.56         76.75         2.26 o
   6   9   1         32.85         33.39         1.81 o
   7   9   1         37.71         34.81         1.45 o
   8   9   1         14.88         19.81         1.39 o
  -5  10   1         42.04         63.37         1.91 o
  -4  10   1         24.59         25.46         0.91 o
  -3  10   1          0.52          0.21         0.20 o
  -2  10   1        214.45        205.11         3.19 o
  -1  10   1        101.41         92.74         2.67 o
   0  10   1          2.31          2.18         0.35 o
   1  10   1          0.20          0.98         0.30 o
   2  10   1        162.46        158.16         3.72 o
   3  10   1          4.84          5.58         0.63 o
   4  10   1         23.79         24.35         1.06 o
   5  10   1          4.02          3.67         0.50 o
   6  10   1        316.34        321.39         6.30 o
   7  10   1          3.80          2.75         0.40 o
   8  10   1          3.84          4.93         0.63 o
  -4  11   1          0.14          0.57         0.17 o
  -3  11   1          2.90          4.18         0.48 o
  -2  11   1         73.81         72.15         2.16 o
  -1  11   1          7.08          8.09         0.76 o
   0  11   1         12.22         13.34         0.82 o
   1  11   1         40.74         39.92         1.39 o
   2  11   1         29.68         20.82         1.20 o
   3  11   1          0.82          1.17         0.33 o
   4  11   1          6.44          7.84         0.60 o
   5  11   1          3.77          4.54         0.52 o
   6  11   1         22.72         21.03         0.94 o
   7  11   1         15.23         13.58         1.06 o
  -2  12   1        129.09        133.71         2.54 o
  -1  12   1         11.05          9.41         0.60 o
   0  12   1          0.02          0.16         0.18 o
   1  12   1          3.51          3.59         0.35 o
   2  12   1         43.26         37.27         1.58 o
   3  12   1         58.07         49.03         1.77 o
   4  12   1          6.93          7.05         0.66 o
   5  12   1          0.24          0.39         0.16 o
   6  12   1          8.53          8.17         0.73 o
  -1  13   1         79.92         89.77         1.47 o
   0  13   1          0.06          0.19         0.15 o
   1  13   1         22.40         22.19         0.82 o
   2  13   1         40.02         39.46         1.42 o
   3  13   1          0.01          0.21         0.23 o
   4  13   1          1.32          1.14         0.29 o
   5  13   1          3.42          3.35         0.46 o
  -3 -13   2         11.86         11.63         0.64 o
  -2 -13   2         53.84         50.46         1.27 o
  -1 -13   2          0.49          0.56         0.13 o
   0 -13   2         34.58         31.44         1.63 o
  -5 -12   2          0.21          0.59         0.17 o
  -4 -12   2          0.24         -0.09         0.20 o
  -3 -12   2         77.84         70.61         2.36 o
  -2 -12   2        108.68        114.46         2.32 o
  -1 -12   2          4.31          4.22         0.39 o
   0 -12   2         19.22         21.99         0.63 o
   1 -12   2         60.80         65.42         1.19 o
   2 -12   2         22.58         25.11         0.80 o
  -6 -11   2          8.66          7.54         0.49 o
  -5 -11   2          3.14          4.62         0.64 o
  -4 -11   2          1.95          1.41         0.32 o
  -3 -11   2          0.56          0.89         0.22 o
  -2 -11   2          0.23          0.04         0.38 o
  -1 -11   2         18.08         19.81         0.92 o
   0 -11   2          2.26          2.42         0.35 o
   1 -11   2        525.67        537.86         5.88 o
   2 -11   2         81.54         76.29         2.13 o
   3 -11   2          0.26          0.16         0.15 o
  -7 -10   2         27.84         28.86         1.31 o
  -6 -10   2         52.01         46.14         1.47 o
  -5 -10   2          1.03          2.09         0.38 o
  -4 -10   2         23.54         23.36         1.26 o
  -3 -10   2          4.69          3.35         0.50 o
  -2 -10   2          2.06          1.64         0.37 o
  -1 -10   2         28.23         29.58         0.92 o
   0 -10   2         48.88         47.40         1.33 o
   1 -10   2        327.87        335.06         6.42 o
   2 -10   2         46.29         46.95         1.41 o
   3 -10   2          4.82          5.29         0.59 o
   4 -10   2          0.71          0.24         0.32 o
  -7  -9   2         55.50         55.15         2.21 o
  -6  -9   2         18.53         18.42         1.03 o
  -5  -9   2          4.75          4.26         0.56 o
  -4  -9   2         92.33         92.91         2.02 o
  -3  -9   2          0.00          0.01         0.21 o
  -2  -9   2         10.87         13.20         0.77 o
  -1  -9   2         55.48         54.82         1.45 o
   0  -9   2          0.55          0.72         0.19 o
   1  -9   2          0.03          0.36         0.16 o
   2  -9   2        570.38        544.32         5.20 o
   3  -9   2          0.19          0.51         0.29 o
   4  -9   2         15.95         15.41         0.76 o
   5  -9   2          1.02          1.22         0.21 o
  -8  -8   2          2.97          3.88         0.54 o
  -7  -8   2          0.04         -0.14         0.27 o
  -6  -8   2         11.10         11.45         0.68 o
  -5  -8   2         45.73         40.72         2.30 o
  -4  -8   2         20.10         19.85         0.91 o
  -3  -8   2          0.63          1.74         0.42 o
  -2  -8   2         28.52         28.96         1.62 o
  -1  -8   2          0.69         -0.02         0.21 o
   0  -8   2          8.21          5.81         0.81 o
   1  -8   2         99.20         95.32         1.86 o
   2  -8   2        173.52        172.87         3.33 o
   3  -8   2         66.20         63.29         1.75 o
   4  -8   2          1.70          2.41         0.30 o
   5  -8   2         27.17         30.24         1.31 o
   6  -8   2         53.30         68.93         2.41 o
  -8  -7   2          0.02          0.46         0.23 o
  -7  -7   2          5.78          5.01         0.54 o
  -6  -7   2         58.23         53.94         1.70 o
  -5  -7   2         52.58         48.62         2.46 o
  -4  -7   2        136.85        133.44         3.08 o
  -3  -7   2         69.37         62.41         3.29 o
  -2  -7   2         60.98         55.76         1.71 o
  -1  -7   2         29.78         29.63         1.31 o
   0  -7   2          4.78          4.98         0.62 o
   1  -7   2         24.96         24.39         1.55 o
   2  -7   2          2.37          1.38         0.49 o
   3  -7   2         73.73         67.28         1.65 o
   4  -7   2        276.37        264.52         3.55 o
   5  -7   2         89.92         80.19         1.91 o
   6  -7   2         10.69         10.69         1.12 o
   7  -7   2          0.41          0.15         0.22 o
  -9  -6   2         13.09         15.22         0.85 o
  -8  -6   2          5.03          6.75         0.60 o
  -7  -6   2          1.26          1.20         0.34 o
  -6  -6   2        179.41        183.44         2.96 o
  -5  -6   2        875.46        929.42        10.63 o
  -4  -6   2          3.43          5.59         1.01 o
  -3  -6   2         19.77         19.86         1.41 o
  -2  -6   2         91.47         89.53         2.02 o
  -1  -6   2        166.44        184.97         3.00 o
   0  -6   2         73.29         72.12         2.72 o
   1  -6   2         82.08         71.07         2.44 o
   2  -6   2        125.64        125.46         2.97 o
   3  -6   2          3.42          1.09         0.31 o
   4  -6   2        112.58        109.13         3.41 o
   5  -6   2         92.90         71.66         2.31 o
   6  -6   2         17.40         11.42         1.25 o
   7  -6   2         25.53         28.70         1.73 o
  -9  -5   2         10.03         14.26         1.00 o
  -8  -5   2         72.05         70.32         2.06 o
  -7  -5   2          1.12          0.65         0.28 o
  -6  -5   2         23.63         18.52         0.89 o
  -5  -5   2        117.28        123.11         5.99 o
  -4  -5   2         89.92         89.55         3.72 o
  -3  -5   2        606.31        634.73         9.15 o
  -2  -5   2        371.74        340.61         4.84 o
  -1  -5   2        165.86        233.24         2.81 o
   0  -5   2         19.69         28.70         1.29 o
   1  -5   2          0.54          0.70         0.30 o
   2  -5   2        106.78        102.26         2.79 o
   3  -5   2         10.97          9.66         0.82 o
   4  -5   2         13.45         17.26         1.16 o
   5  -5   2          2.29          0.85         0.99 o
   6  -5   2         24.47         20.52         1.25 o
   7  -5   2         29.08         31.82         1.99 o
   8  -5   2          0.20          0.31         0.24 o
  -9  -4   2         13.40         15.35         1.12 o
  -8  -4   2         14.36         14.22         0.95 o
  -7  -4   2         26.37         24.74         1.30 o
  -6  -4   2        146.78        144.70         2.76 o
  -5  -4   2        228.62        233.84        10.36 o
  -4  -4   2         10.47         11.58         0.80 o
  -3  -4   2        895.88        935.03        11.22 o
  -2  -4   2        120.78        137.69         1.51 o
  -1  -4   2          6.42          7.20         0.38 o
   0  -4   2        110.33        105.21         1.65 o
   1  -4   2          6.54          5.65         0.57 o
   2  -4   2        138.55        178.98         2.77 o
   3  -4   2       1037.66       1125.84         8.13 o
   4  -4   2         86.70         83.85         2.40 o
   5  -4   2         24.52         22.12         1.14 o
   6  -4   2        908.90        872.00         8.18 o
   7  -4   2         82.64         86.34         5.87 o
   8  -4   2          0.57          1.88         0.48 o
  -9  -3   2          2.39          2.10         0.46 o
  -8  -3   2          5.33          4.80         0.73 o
  -7  -3   2          0.08          0.87         0.91 o
  -6  -3   2        125.96        115.13         2.11 o
  -5  -3   2         12.52         12.85         1.28 o
  -4  -3   2          5.15          7.59         0.63 o
  -3  -3   2         28.85         30.44         0.86 o
  -2  -3   2        676.30        691.17         4.78 o
  -1  -3   2         78.19         81.70         1.12 o
   0  -3   2         13.52         17.63         0.66 o
   1  -3   2          1.63          3.36         0.27 o
   2  -3   2       2055.75       2095.89        11.12 o
   3  -3   2        586.01        691.14         6.35 o
   4  -3   2        270.83        261.84         7.79 o
   5  -3   2        158.49        145.40         3.82 o
   6  -3   2         91.33         84.39         2.06 o
   7  -3   2        280.49        282.60         3.91 o
   8  -3   2          4.77          6.53         0.61 o
   9  -3   2         17.14         22.25         1.12 o
  -9  -2   2         36.02         36.56         1.77 o
  -8  -2   2          4.14          5.16         0.87 o
  -7  -2   2         39.46         41.24         1.72 o
  -6  -2   2        160.05        155.84         3.06 o
  -5  -2   2          0.05          0.44         0.33 o
  -4  -2   2          1.50          0.44         0.20 o
  -3  -2   2        273.27        259.90         4.77 o
  -2  -2   2         76.69         90.84         1.04 o
  -1  -2   2       1946.34       1982.97        22.08 o
   0  -2   2        220.02        173.57         2.85 o
   1  -2   2       1011.43        923.53         7.18 o
   2  -2   2         27.00         22.15         0.81 o
   3  -2   2        285.52        301.62         3.44 o
   4  -2   2         51.52         52.89         1.48 o
   5  -2   2         71.13         75.55         2.25 o
   6  -2   2        584.02        588.91         6.18 o
   7  -2   2        109.09        115.11         2.47 o
   8  -2   2          0.56          0.83         0.28 o
   9  -2   2          0.56          0.96         0.20 o
  -9  -1   2          0.60          1.00         0.34 o
  -8  -1   2          4.05          3.56         0.71 o
  -7  -1   2         78.21         75.34         2.33 o
  -6  -1   2        188.94        191.90         5.09 o
  -5  -1   2        116.30         98.44         2.12 o
  -4  -1   2        275.70        309.75         6.36 o
  -3  -1   2          0.05          0.28         0.10 o
  -2  -1   2        955.04        956.26         8.05 o
  -1  -1   2          1.76          4.58         0.31 o
   0  -1   2       1253.27       1245.86         8.36 o
   1  -1   2       1037.77        979.28         4.03 o
   2  -1   2         25.33         16.73         0.98 o
   3  -1   2         13.33         12.17         0.66 o
   4  -1   2          9.35         14.85         0.74 o
   5  -1   2        107.63         99.61         3.88 o
   6  -1   2        283.49        281.53         5.37 o
   7  -1   2        309.39        320.92         4.78 o
   8  -1   2         40.34         39.69         2.69 o
   9  -1   2          1.32          1.81         0.29 o
  -9   0   2         10.56         13.07         0.99 o
  -8   0   2         33.71         32.60         2.03 o
  -7   0   2        194.46        205.14        18.59 o
  -6   0   2         63.32         59.43         1.35 o
  -5   0   2        287.10        302.93         4.56 o
  -4   0   2         11.72         11.77         0.56 o
  -3   0   2        124.79        109.47         1.22 o
  -2   0   2          6.21          6.38         0.25 o
  -1   0   2         62.07         46.73         0.94 o
   0   0   2        620.40        609.42         3.46 o
   1   0   2        135.14        134.86         1.67 o
   2   0   2          0.54          2.12         0.20 o
   3   0   2        787.84        799.46         6.55 o
   4   0   2         56.46         72.03         1.98 o
   5   0   2        170.16        168.17         3.69 o
   6   0   2        675.10        641.49         7.09 o
   7   0   2         80.08         83.43         2.39 o
   8   0   2         60.50         61.75         4.59 o
   9   0   2         35.56         39.67         3.62 o
  -9   1   2         44.08         42.08         1.51 o
  -8   1   2         87.51         82.14         3.06 o
  -7   1   2          6.60          7.49         0.59 o
  -6   1   2        173.35        183.27         2.75 o
  -5   1   2        169.25        174.47         2.89 o
  -4   1   2         45.66         43.97         1.18 o
  -3   1   2        317.81        336.53         2.23 o
  -2   1   2         70.34         72.47         0.87 o
  -1   1   2       5759.26       5119.12        79.82 o
   0   1   2       7738.45       5723.57        21.71 o
   1   1   2       1176.56       1110.01         4.56 o
   2   1   2       3946.03       3732.87         9.11 o
   3   1   2         58.82         55.87         1.12 o
   4   1   2         12.48          8.15         0.45 o
   5   1   2         23.54         27.14         1.31 o
   6   1   2          8.60          8.14         0.79 o
   7   1   2         36.74         39.71         1.18 o
   8   1   2          6.86          6.59         0.68 o
   9   1   2        115.30        113.32         3.57 o
  -8   2   2        250.49        260.49         7.87 o
  -7   2   2         10.20          9.03         0.55 o
  -6   2   2          0.99          0.45         0.24 o
  -5   2   2          0.87          3.44         0.39 o
  -4   2   2        329.27        322.28         4.50 o
  -3   2   2        125.83        136.99         1.98 o
  -2   2   2        870.18        857.57         6.20 o
  -1   2   2       1523.87       1538.45         9.75 o
   0   2   2       4625.11       4186.12        60.46 o
   1   2   2       1451.65       1467.36         5.49 o
   2   2   2        161.70        192.30         2.60 o
   3   2   2        121.29        122.21         1.80 o
   4   2   2        105.38        110.61         2.73 o
   5   2   2         19.59         21.94         1.01 o
   6   2   2         36.51         40.02         2.20 o
   7   2   2          0.03          0.80         0.25 o
   8   2   2         10.73         10.65         0.89 o
   9   2   2         29.72         27.07         1.75 o
  -8   3   2          3.72          2.18         0.45 o
  -7   3   2         16.81         17.33         0.84 o
  -6   3   2         91.06         94.78         3.15 o
  -5   3   2          6.00         10.77         0.95 o
  -4   3   2         70.07         82.97         2.39 o
  -3   3   2       1082.92       1279.28         6.27 o
  -2   3   2        214.22        231.70         3.27 o
  -1   3   2       2864.01       2856.93        17.53 o
   0   3   2       6372.09       5666.18        62.33 o
   1   3   2        115.75        114.40         1.50 o
   2   3   2       1034.48       1062.53         3.37 o
   3   3   2        166.40        157.55         2.43 o
   4   3   2        297.96        325.57         4.63 o
   5   3   2         63.78         59.51         2.01 o
   6   3   2        137.94        134.72         4.25 o
   7   3   2         29.63         35.66         1.07 o
   8   3   2        155.70        140.10         3.14 o
   9   3   2          7.21         10.25         1.08 o
  -8   4   2         15.63         17.50         1.05 o
  -7   4   2          4.06          5.49         0.75 o
  -6   4   2         13.71          9.90         0.88 o
  -5   4   2         34.41         32.03         1.32 o
  -4   4   2          7.11          4.99         0.71 o
  -3   4   2         83.49         93.22         2.74 o
  -2   4   2         77.10         78.34         1.75 o
  -1   4   2         21.31         19.21         0.81 o
   0   4   2         56.79         65.73         1.92 o
   1   4   2        757.05        759.95         6.15 o
   2   4   2        902.64        975.99        19.92 o
   3   4   2         29.29         30.88         1.06 o
   4   4   2       1428.59       1646.23        16.36 o
   5   4   2        121.46        107.95         4.45 o
   6   4   2          9.55         16.43         1.68 o
   7   4   2          0.74          2.12         0.29 o
   8   4   2          1.10          0.78         0.19 o
   9   4   2         11.66          9.59         0.74 o
  -7   5   2         10.61          7.95         0.94 o
  -6   5   2        213.32        177.73         4.90 o
  -5   5   2         29.26         20.33         1.27 o
  -4   5   2          7.03          4.13         0.70 o
  -3   5   2         57.40         57.63         2.32 o
  -2   5   2         34.34         34.76         1.46 o
  -1   5   2        628.98        587.37         4.90 o
   0   5   2         59.86         51.86         1.40 o
   1   5   2         24.91         18.77         1.00 o
   2   5   2          7.40         10.16         1.01 o
   3   5   2         70.89         63.60         2.71 o
   4   5   2         50.28         64.49         2.97 o
   5   5   2         22.16         18.41         1.75 o
   6   5   2          2.93          3.84         0.59 o
   7   5   2         28.71         21.06         0.84 o
   8   5   2        213.13        171.37         3.44 o
   9   5   2          0.95          0.36         0.20 o
  -7   6   2         86.39         91.74         2.85 o
  -6   6   2         61.58         65.69         2.99 o
  -5   6   2         17.76         11.78         0.97 o
  -4   6   2         82.69         84.13         1.90 o
  -3   6   2          6.72          9.29         1.10 o
  -2   6   2          0.03          0.65         0.28 o
  -1   6   2        377.78        441.18         5.30 o
   0   6   2        222.86        230.98         4.10 o
   1   6   2          1.12          0.61         0.34 o
   2   6   2         78.75         87.16         3.23 o
   3   6   2         14.38         17.31         1.54 o
   4   6   2        274.65        283.55         6.64 o
   5   6   2          2.23          2.31         0.88 o
   6   6   2         25.12         28.81         1.19 o
   7   6   2          7.10          4.74         0.49 o
   8   6   2          0.68          0.38         0.18 o
   9   6   2          0.93          0.76         0.24 o
  -7   7   2         16.72         18.25         1.08 o
  -6   7   2        265.85        259.11         5.48 o
  -5   7   2         46.06         38.59         1.54 o
  -4   7   2         10.65          7.78         0.54 o
  -3   7   2         20.16         21.95         0.84 o
  -2   7   2         72.46         65.23         2.59 o
  -1   7   2        155.56        145.08         5.85 o
   0   7   2         12.45          9.81         0.94 o
   1   7   2         54.64         57.70         1.88 o
   2   7   2         38.03         41.98         2.47 o
   3   7   2         55.79         54.33         2.94 o
   4   7   2        112.90        110.33         4.38 o
   5   7   2        322.97        336.85         4.98 o
   6   7   2         32.46         25.15         1.07 o
   7   7   2          5.24          4.21         0.56 o
   8   7   2          8.34          5.71         0.61 o
   9   7   2          3.38          1.71         0.42 o
  -6   8   2          4.30          5.39         0.71 o
  -5   8   2         83.28         83.22         2.83 o
  -4   8   2        244.85        226.25         6.77 o
  -3   8   2          8.46          7.26         0.61 o
  -2   8   2        454.40        448.15         5.07 o
  -1   8   2         14.25         13.56         1.22 o
   0   8   2         23.93         29.86         1.79 o
   1   8   2         31.29         26.31         2.08 o
   2   8   2        126.11        105.27         3.86 o
   3   8   2          9.30          6.14         1.09 o
   4   8   2         77.57         79.30         3.92 o
   5   8   2        274.42        292.14         3.24 o
   6   8   2         18.45         15.90         1.06 o
   7   8   2         14.84         14.02         0.98 o
   8   8   2          8.83         10.13         0.78 o
   9   8   2          0.08          0.27         0.28 o
  -5   9   2          3.57          4.03         0.44 o
  -4   9   2         66.40         62.70         2.12 o
  -3   9   2        369.43        360.53         4.48 o
  -2   9   2        195.68        173.60         2.95 o
  -1   9   2        209.77        199.05         3.28 o
   0   9   2         11.23         13.62         0.65 o
   1   9   2        328.35        341.69        11.42 o
   2   9   2        150.78        147.93         5.27 o
   3   9   2         47.89         47.47         1.53 o
   4   9   2          0.01          0.02         0.26 o
   5   9   2        239.82        234.48         3.30 o
   6   9   2          8.30         10.11         1.17 o
   7   9   2          3.81          3.34         0.50 o
   8   9   2         16.62         19.34         0.99 o
  -5  10   2         22.60         31.65         1.36 o
  -4  10   2         22.47         27.20         1.26 o
  -3  10   2         28.73         24.76         1.26 o
  -2  10   2         28.96         30.33         1.23 o
  -1  10   2         24.50         22.48         1.08 o
   0  10   2         13.98         12.94         0.81 o
   1  10   2         77.46         82.56         1.86 o
   2  10   2          0.00          0.76         0.22 o
   3  10   2          4.69          5.14         0.48 o
   4  10   2         91.59         92.80         2.05 o
   5  10   2         36.19         41.10         1.38 o
   6  10   2         25.51         23.85         1.40 o
   7  10   2          0.20          0.48         0.21 o
   8  10   2         13.43         14.74         0.76 o
  -4  11   2         22.84         33.37         0.76 o
  -3  11   2         17.59         15.82         0.70 o
  -2  11   2         29.43         25.90         1.29 o
  -1  11   2         29.17         31.03         1.58 o
   0  11   2          8.56          8.04         0.65 o
   1  11   2         16.30         12.73         0.67 o
   2  11   2        264.33        248.04         4.19 o
   3  11   2          2.41          2.06         0.38 o
   4  11   2          0.18          0.44         0.18 o
   5  11   2         93.02        104.20         2.34 o
   6  11   2         57.78         58.62         1.63 o
   7  11   2          8.44          8.28         0.58 o
  -2  12   2          0.01          0.15         0.17 o
  -1  12   2          2.93          2.86         0.43 o
   0  12   2          0.42          0.38         0.25 o
   1  12   2          3.20          3.83         0.40 o
   2  12   2          4.21          5.79         0.40 o
   3  12   2         74.98         69.56         2.43 o
   4  12   2         17.48         16.15         0.80 o
   5  12   2         17.97         19.88         0.96 o
   6  12   2          0.12          0.31         0.25 o
  -1  13   2        148.42        161.40         2.60 o
   0  13   2          1.13          1.65         0.21 o
   1  13   2          2.42          2.17         0.24 o
   2  13   2          5.27          4.23         0.52 o
   3  13   2         20.16         24.38         1.13 o
   4  13   2          5.47          6.34         0.54 o
   5  13   2          2.28          1.98         0.39 o
  -4 -12   3          9.51          9.89         0.64 o
  -3 -12   3          4.74          5.00         0.51 o
  -2 -12   3          2.54          2.31         0.38 o
  -1 -12   3          0.83          0.94         0.31 o
   0 -12   3        180.21        193.46         2.87 o
   1 -12   3         18.75         17.83         0.63 o
   2 -12   3          0.00          0.16         0.18 o
  -6 -11   3          0.60          0.21         0.20 o
  -5 -11   3          4.34          4.60         0.46 o
  -4 -11   3          3.69          4.47         0.52 o
  -3 -11   3          5.82          4.40         0.41 o
  -2 -11   3         88.31         87.63         3.99 o
  -1 -11   3         32.73         36.33         1.53 o
   0 -11   3          3.01          3.19         0.27 o
   1 -11   3        123.91        130.93         2.23 o
   2 -11   3          2.72          3.38         0.46 o
   3 -11   3          0.00          0.04         0.20 o
  -6 -10   3         94.40        107.70         3.54 o
  -5 -10   3         88.13         98.24         2.38 o
  -4 -10   3         17.19         16.01         1.06 o
  -3 -10   3         68.58         64.23         2.14 o
  -2 -10   3         33.83         28.75         1.44 o
  -1 -10   3          0.33          0.55         0.20 o
   0 -10   3         40.94         42.34         1.05 o
   1 -10   3        117.50        120.90         1.99 o
   2 -10   3          3.76          3.51         0.39 o
   3 -10   3          6.41          6.64         0.50 o
   4 -10   3          1.80          1.56         0.23 o
  -7  -9   3         10.34         12.07         0.60 o
  -6  -9   3        172.40        179.24         6.94 o
  -5  -9   3        294.20        295.93         4.32 o
  -4  -9   3        106.05        106.79         2.75 o
  -3  -9   3         16.80         17.61         1.13 o
  -2  -9   3         53.07         48.64         1.89 o
  -1  -9   3          0.39          0.64         0.18 o
   0  -9   3          0.43          0.49         0.23 o
   1  -9   3        754.57        743.33         8.28 o
   2  -9   3       1091.27       1053.33        15.47 o
   3  -9   3          3.91          4.69         0.58 o
   4  -9   3         34.18         38.26         1.51 o
   5  -9   3         49.74         53.14         2.13 o
  -7  -8   3          0.87          0.85         0.20 o
  -6  -8   3          4.54          4.66         0.56 o
  -5  -8   3        191.41        210.90        15.26 o
  -4  -8   3        121.59        108.45         2.73 o
  -3  -8   3          0.00         -0.03         0.15 o
  -2  -8   3         94.80         98.46         3.28 o
  -1  -8   3          5.87          3.89         0.41 o
   0  -8   3          0.43          1.18         0.21 o
   1  -8   3        232.94        226.23         2.53 o
   2  -8   3        224.39        218.79         3.12 o
   3  -8   3        108.28        108.47         2.28 o
   4  -8   3         13.99         16.16         0.72 o
   5  -8   3          3.99          2.50         0.32 o
   6  -8   3          9.47          9.52         0.86 o
  -8  -7   3          0.20          0.24         0.16 o
  -7  -7   3          4.71          5.01         0.52 o
  -6  -7   3          0.61          0.84         0.26 o
  -5  -7   3          8.16          7.54         0.71 o
  -4  -7   3        122.57        115.28         2.54 o
  -3  -7   3          8.86          7.94         0.98 o
  -2  -7   3        192.71        191.56         3.45 o
  -1  -7   3        177.25        194.95         3.95 o
   0  -7   3         60.67         53.65         2.25 o
   1  -7   3         11.24         10.77         0.92 o
   2  -7   3          0.77          0.89         0.23 o
   3  -7   3        444.05        435.73         4.22 o
   4  -7   3        303.22        295.66         6.47 o
   5  -7   3        210.11        204.88         3.59 o
   6  -7   3          0.15          0.15         0.30 o
   7  -7   3         19.12         19.08         0.76 o
  -8  -6   3         78.80         80.02         4.33 o
  -7  -6   3          0.85          0.67         0.27 o
  -6  -6   3         36.94         36.39         1.23 o
  -5  -6   3        340.53        336.99         6.14 o
  -4  -6   3          3.57          4.03         0.87 o
  -3  -6   3          0.51          0.78         0.29 o
  -2  -6   3         27.04         29.75         1.23 o
  -1  -6   3        475.58        514.56        10.32 o
   0  -6   3          0.70          1.47         0.71 o
   1  -6   3         12.10         12.16         1.01 o
   2  -6   3        223.19        209.60         3.89 o
   3  -6   3          7.62          9.95         0.90 o
   4  -6   3         50.29         49.99         1.34 o
   5  -6   3         28.99         24.02         1.06 o
   6  -6   3          2.11          1.47         0.51 o
   7  -6   3          1.02          1.37         0.42 o
  -8  -5   3          3.25          3.72         0.46 o
  -7  -5   3         26.41         24.35         1.25 o
  -6  -5   3        169.88        176.05         3.26 o
  -5  -5   3          1.30          2.45         0.47 o
  -4  -5   3         97.65        108.23         4.18 o
  -3  -5   3         44.30         42.73         1.18 o
  -2  -5   3         22.82         26.02         0.91 o
  -1  -5   3         25.85         21.97         0.83 o
   0  -5   3         76.15         80.67         3.10 o
   1  -5   3         51.93         46.04         2.83 o
   2  -5   3        787.30        783.62        10.39 o
   3  -5   3        175.82        201.31         3.76 o
   4  -5   3         69.42         65.15         2.27 o
   5  -5   3        706.41        674.07        10.92 o
   6  -5   3         14.24         12.09         0.95 o
   7  -5   3         33.80         38.14         2.15 o
   8  -5   3          0.75          1.17         0.34 o
  -9  -4   3          0.89          1.44         0.35 o
  -8  -4   3         54.05         56.36         2.56 o
  -7  -4   3        151.16        142.54         3.07 o
  -6  -4   3         72.99         68.42         2.11 o
  -5  -4   3        601.34        535.54        14.73 o
  -4  -4   3        127.38        130.25         3.45 o
  -3  -4   3         53.76         51.41         1.12 o
  -2  -4   3       1153.09       1194.00         6.77 o
  -1  -4   3          1.84          1.32         0.17 o
   0  -4   3         45.18         49.28         1.20 o
   1  -4   3          1.17          0.78         0.31 o
   2  -4   3        281.98        296.63         3.74 o
   3  -4   3         27.06         27.06         1.24 o
   4  -4   3          0.02          0.01         0.19 o
   5  -4   3        579.09        549.65         9.46 o
   6  -4   3         17.31         19.84         0.99 o
   7  -4   3         19.55         21.75         1.99 o
   8  -4   3          2.65          2.02         0.51 o
  -9  -3   3          2.09          1.93         0.40 o
  -8  -3   3          2.34          1.98         0.57 o
  -7  -3   3         21.45         22.57         1.25 o
  -6  -3   3          2.15          1.98         0.35 o
  -5  -3   3          3.24          1.53         0.40 o
  -4  -3   3        213.79        202.96         2.88 o
  -3  -3   3        264.23        247.79         3.91 o
  -2  -3   3        111.76         96.87         1.37 o
  -1  -3   3        865.34        886.72        10.50 o
   0  -3   3        189.11        211.61         5.15 o
   1  -3   3         56.42         69.29         1.64 o
   2  -3   3        269.08        294.47         3.40 o
   3  -3   3         29.26         30.20         1.22 o
   4  -3   3        362.51        329.19         5.67 o
   5  -3   3         22.94         21.78         1.26 o
   6  -3   3        222.09        210.80         3.75 o
   7  -3   3          0.00          0.44         0.29 o
   8  -3   3          0.71          1.12         0.35 o
   9  -3   3         19.88         19.68         1.09 o
  -9  -2   3          2.73          3.50         0.51 o
  -8  -2   3          0.17          0.27         0.29 o
  -7  -2   3          0.42          0.76         0.38 o
  -6  -2   3          0.53          0.18         0.31 o
  -5  -2   3         82.08         67.33         2.44 o
  -4  -2   3        107.58        110.79         2.09 o
  -3  -2   3         29.27         31.41         0.83 o
  -2  -2   3        457.74        493.29         9.78 o
  -1  -2   3        380.37        411.46         3.63 o
   0  -2   3        211.05        226.87         3.74 o
   1  -2   3         20.13         25.54         1.02 o
   2  -2   3         62.15         76.59         1.56 o
   3  -2   3        198.54        272.98         3.37 o
   4  -2   3        282.31        271.33         3.43 o
   5  -2   3         41.37         41.01         1.67 o
   6  -2   3         24.28         26.30         1.11 o
   7  -2   3        771.32        766.58         8.10 o
   8  -2   3          7.96          9.22         0.77 o
   9  -2   3          1.74          2.12         0.31 o
  -9  -1   3         19.69         21.17         1.19 o
  -8  -1   3         19.18         19.32         1.53 o
  -7  -1   3          7.38         10.19         1.16 o
  -6  -1   3        204.44        195.05         3.38 o
  -5  -1   3         30.00         27.46         1.55 o
  -4  -1   3          7.38          5.83         0.37 o
  -3  -1   3        192.81        180.58         1.76 o
  -2  -1   3         13.06         17.14         0.35 o
  -1  -1   3       2041.04       2116.60        10.93 o
   0  -1   3       8734.14       7714.74       177.71 o
   1  -1   3       1588.20       1520.96        11.50 o
   2  -1   3          0.04          0.17         0.08 o
   3  -1   3          5.14          4.08         0.41 o
   4  -1   3          0.29          0.14         0.15 o
   5  -1   3          1.45          0.93         0.32 o
   6  -1   3          5.09          5.47         0.62 o
   7  -1   3       1159.07       1102.21         7.33 o
   8  -1   3         39.14         38.45         1.60 o
   9  -1   3          5.30          4.58         0.47 o
  -9   0   3         20.76         20.14         1.06 o
  -8   0   3         32.52         31.85         1.63 o
  -7   0   3          6.95          6.77         0.70 o
  -6   0   3         34.22         34.42         1.19 o
  -5   0   3          0.40          0.06         0.20 o
  -4   0   3        470.72        469.52         6.06 o
  -3   0   3          1.47          4.72         0.27 o
  -2   0   3         17.12         16.39         0.42 o
  -1   0   3       1072.85       1123.16         4.14 o
   0   0   3       6479.31       5668.11        25.08 o
   1   0   3          0.01          6.22         0.49 o
   2   0   3         14.77         11.27         0.41 o
   3   0   3          0.75          1.67         0.18 o
   4   0   3         85.35         91.60         1.75 o
   5   0   3        146.89        126.60         3.21 o
   6   0   3        690.55        643.79        13.45 o
   7   0   3        158.87        162.73         2.78 o
   8   0   3         21.39         22.62         1.24 o
   9   0   3         43.72         47.81         2.64 o
  -8   1   3         11.10         13.91         0.80 o
  -7   1   3          1.08          0.79         0.31 o
  -6   1   3          6.56          7.72         0.93 o
  -5   1   3         29.28         33.27         2.41 o
  -4   1   3          9.87         12.95         0.53 o
  -3   1   3          8.48          9.23         0.41 o
  -2   1   3        515.30        516.37         3.11 o
  -1   1   3         69.81         75.19         1.49 o
   0   1   3       5765.82       5116.89        18.91 o
   1   1   3       2996.52       2919.56        47.68 o
   2   1   3        777.98        809.57        12.14 o
   3   1   3        463.16        494.05         4.56 o
   4   1   3        503.93        580.35        10.40 o
   5   1   3         71.97         71.15         2.24 o
   6   1   3         99.80         86.16         2.55 o
   7   1   3        156.98        146.68         2.43 o
   8   1   3        167.56        179.77        11.03 o
   9   1   3        149.66        178.25        18.67 o
  -8   2   3         19.99         24.38         0.98 o
  -7   2   3          0.10         -0.24         0.24 o
  -6   2   3         60.25         53.65         1.59 o
  -5   2   3         87.54        102.71         2.13 o
  -4   2   3        262.55        294.69         3.95 o
  -3   2   3        255.25        311.98         2.96 o
  -2   2   3         37.25         34.55         0.64 o
  -1   2   3       1498.19       1563.04         8.35 o
   0   2   3          4.43          5.33         0.45 o
   1   2   3          7.34         15.07         0.81 o
   2   2   3          4.09          2.08         0.38 o
   3   2   3        487.55        518.95         3.71 o
   4   2   3        348.31        477.28         7.51 o
   5   2   3         35.87         40.91         1.45 o
   6   2   3          1.19          0.53         0.40 o
   7   2   3         26.18         25.23         0.77 o
   8   2   3         26.32         30.85         1.77 o
   9   2   3         28.99         23.29         1.63 o
  -8   3   3         28.41         30.29         0.97 o
  -7   3   3         70.14         70.85         1.62 o
  -6   3   3          1.22          1.04         0.35 o
  -5   3   3         28.98         30.83         1.03 o
  -4   3   3          0.13          0.78         0.23 o
  -3   3   3        103.76        122.69         1.94 o
  -2   3   3         96.81        101.44         1.40 o
  -1   3   3        549.14        618.97         7.28 o
   0   3   3       5611.95       5257.25        82.47 o
   1   3   3         93.00         97.73         1.50 o
   2   3   3        782.19        804.20         7.52 o
   3   3   3       1865.70       1959.82        10.46 o
   4   3   3        665.16        753.43         7.28 o
   5   3   3          9.83         17.22         1.06 o
   6   3   3          9.10          7.67         1.23 o
   7   3   3         10.18          7.27         0.49 o
   8   3   3         12.44         17.32         0.87 o
   9   3   3         20.39         18.27         1.42 o
  10   3   3        199.95        238.00         3.74 o
  -8   4   3         18.73         20.94         0.93 o
  -7   4   3         72.49         77.89         2.38 o
  -6   4   3         12.41          8.69         0.80 o
  -5   4   3         30.69         33.70         1.36 o
  -4   4   3         24.19         23.74         1.35 o
  -3   4   3         14.30          9.33         0.78 o
  -2   4   3        238.75        282.23         4.71 o
  -1   4   3        150.49        159.96         2.42 o
   0   4   3         99.89         94.56         2.35 o
   1   4   3        454.01        472.58         3.42 o
   2   4   3         33.59         41.40         1.50 o
   3   4   3        421.99        366.97         4.80 o
   4   4   3          2.51          1.01         0.46 o
   5   4   3         76.92         76.74         2.74 o
   6   4   3         15.05         20.41         2.02 o
   7   4   3        455.94        393.03         5.62 o
   8   4   3         88.09         72.15         1.54 o
   9   4   3          6.77          6.49         0.64 o
  -7   5   3          0.67          0.18         0.18 o
  -6   5   3          1.22          1.98         0.37 o
  -5   5   3         40.91         35.57         1.67 o
  -4   5   3          6.55          4.53         0.60 o
  -3   5   3         91.27         96.89         3.31 o
  -2   5   3         10.30          5.58         0.54 o
  -1   5   3         80.27         94.54         2.22 o
   0   5   3        683.90        708.95         6.42 o
   1   5   3        366.85        385.93         4.08 o
   2   5   3        471.35        504.69         7.12 o
   3   5   3        650.30        633.34         6.68 o
   4   5   3         12.93         13.63         1.38 o
   5   5   3          7.28          9.61         1.26 o
   6   5   3         23.85         27.19         1.38 o
   7   5   3         52.19         37.83         1.12 o
   8   5   3          6.92          6.94         0.49 o
   9   5   3          9.54         10.31         0.72 o
  -7   6   3         69.68         68.07         2.27 o
  -6   6   3         57.84         54.92         2.68 o
  -5   6   3         42.27         40.91         2.42 o
  -4   6   3         18.22         23.06         0.89 o
  -3   6   3          3.53          3.30         0.62 o
  -2   6   3          0.21         -0.28         0.39 o
  -1   6   3         98.61         89.58         2.14 o
   0   6   3         14.05         12.89         0.88 o
   1   6   3        276.73        251.11         4.57 o
   2   6   3        268.02        283.97         5.84 o
   3   6   3         58.18         71.61         3.11 o
   4   6   3         56.82         54.50         2.90 o
   5   6   3          6.67          9.92         1.32 o
   6   6   3          0.56          0.51         0.18 o
   7   6   3         11.25          9.11         0.66 o
   8   6   3         38.34         38.23         2.03 o
   9   6   3         57.46         60.42         4.36 o
  -6   7   3          0.77          0.93         0.42 o
  -5   7   3         95.68         80.87         2.25 o
  -4   7   3         15.77         19.48         0.73 o
  -3   7   3         10.93          7.88         0.45 o
  -2   7   3         36.85         32.54         1.84 o
  -1   7   3         57.88         56.81         2.05 o
   0   7   3          0.08         -0.09         0.25 o
   1   7   3        194.61        188.87         4.38 o
   2   7   3         58.26         50.71         2.69 o
   3   7   3         20.00         19.20         1.75 o
   4   7   3        220.09        195.72         5.82 o
   5   7   3        470.92        446.33         9.15 o
   6   7   3          3.08          4.22         0.44 o
   7   7   3         45.66         42.60         1.42 o
   8   7   3          0.94          0.97         0.30 o
   9   7   3         72.61         66.38         2.46 o
  -6   8   3         75.77         84.49         2.60 o
  -5   8   3          5.94          4.30         0.64 o
  -4   8   3         16.75         16.22         1.03 o
  -3   8   3         51.67         43.57         1.46 o
  -2   8   3         13.18         11.04         0.59 o
  -1   8   3        136.66        134.94         6.76 o
   0   8   3         39.21         40.46         2.09 o
   1   8   3        199.46        234.16         5.02 o
   2   8   3          4.10          1.88         0.51 o
   3   8   3          0.34         -0.14         0.33 o
   4   8   3          0.08          0.69         0.92 o
   5   8   3        427.75        427.24         3.50 o
   6   8   3          0.24          0.54         0.22 o
   7   8   3          1.56          1.29         0.34 o
   8   8   3         17.54         17.61         1.03 o
   9   8   3          0.32          0.47         0.27 o
  -5   9   3          0.36          0.66         0.25 o
  -4   9   3          7.91          7.61         0.66 o
  -3   9   3          0.21          0.23         0.19 o
  -2   9   3          0.71          0.72         0.25 o
  -1   9   3          6.03          6.17         0.48 o
   0   9   3        183.74        178.29         3.61 o
   1   9   3        315.07        326.34         3.64 o
   2   9   3          0.86          1.65         0.34 o
   3   9   3         24.14         20.91         0.96 o
   4   9   3         19.71         19.82         0.94 o
   5   9   3         64.68         68.10         1.81 o
   6   9   3        141.74        138.33         3.13 o
   7   9   3         38.82         39.01         2.23 o
   8   9   3         10.44         10.78         0.76 o
  -4  10   3          9.75         12.81         0.75 o
  -3  10   3         66.25         55.86         1.85 o
  -2  10   3          0.00          0.27         0.26 o
  -1  10   3         52.95         51.41         1.34 o
   0  10   3          0.68          1.07         0.22 o
   1  10   3          8.46         11.29         0.71 o
   2  10   3          0.06          0.66         0.33 o
   3  10   3          0.05          0.22         0.31 o
   4  10   3         94.56         90.16         2.07 o
   5  10   3        273.56        279.05         3.64 o
   6  10   3         78.55         74.70         2.23 o
   7  10   3          2.21          3.13         0.44 o
   8  10   3         17.77         19.42         0.90 o
  -3  11   3         19.25         17.18         1.07 o
  -2  11   3          9.91          9.25         0.77 o
  -1  11   3          3.24          3.61         0.53 o
   0  11   3          4.38          3.17         0.34 o
   1  11   3         39.63         38.15         1.15 o
   2  11   3         13.25         15.81         0.85 o
   3  11   3         20.65         18.09         0.89 o
   4  11   3        113.89        115.36         2.26 o
   5  11   3          6.72          6.31         0.90 o
   6  11   3         89.48         97.78         4.26 o
   7  11   3         29.75         31.03         1.18 o
  -2  12   3         10.78         10.33         0.69 o
  -1  12   3          0.03         -0.04         0.21 o
   0  12   3          5.15          4.30         0.52 o
   1  12   3          0.51          1.20         0.21 o
   2  12   3         37.83         40.20         1.33 o
   3  12   3         35.41         35.75         1.49 o
   4  12   3         12.07         15.11         0.65 o
   5  12   3         97.30        113.01         1.75 o
   6  12   3          9.28         11.76         0.62 o
  -1  13   3          2.46          3.23         0.34 o
   0  13   3         16.63         18.14         0.63 o
   1  13   3          3.29          2.82         0.30 o
   2  13   3          0.31          0.12         0.17 o
   3  13   3          0.12          0.20         0.17 o
   4  13   3         16.01         15.92         0.81 o
   5  13   3          5.37          7.91         0.73 o
  -3 -12   4         19.10         19.33         0.89 o
  -2 -12   4         11.56         10.94         0.54 o
  -1 -12   4         20.32         24.21         1.04 o
   0 -12   4          1.59          1.70         0.27 o
   1 -12   4         99.80        103.93         2.60 o
  -5 -11   4         13.27         12.75         0.74 o
  -4 -11   4         56.22         52.36         1.62 o
  -3 -11   4          6.23          4.88         0.42 o
  -2 -11   4          0.03          0.43         0.20 o
  -1 -11   4         10.25         10.79         0.80 o
   0 -11   4          0.12          0.41         0.17 o
   1 -11   4         83.92         96.58         1.52 o
   2 -11   4         27.90         30.98         1.12 o
   3 -11   4          1.18          1.31         0.23 o
  -6 -10   4          0.36          0.24         0.20 o
  -5 -10   4        102.61        107.12         2.29 o
  -4 -10   4          9.88         11.05         0.85 o
  -3 -10   4          0.11         -0.22         0.22 o
  -2 -10   4          4.75          4.24         0.48 o
  -1 -10   4         28.28         28.25         0.95 o
   0 -10   4          3.21          3.65         0.32 o
   1 -10   4        632.85        664.69         5.71 o
   2 -10   4          0.18          0.21         0.17 o
   3 -10   4         66.78         68.25         1.56 o
   4 -10   4          1.29          1.41         0.26 o
  -6  -9   4          0.35          0.83         0.35 o
  -5  -9   4         72.05         84.54         2.12 o
  -4  -9   4         53.50         49.73         1.88 o
  -3  -9   4         22.42         20.04         0.97 o
  -2  -9   4         57.69         56.36         1.41 o
  -1  -9   4         23.43         22.60         0.89 o
   0  -9   4         21.61         24.12         0.80 o
   1  -9   4        120.92        127.13         1.86 o
   2  -9   4        324.82        317.91         3.82 o
   3  -9   4        187.75        193.02         5.36 o
   4  -9   4          0.31          0.15         0.26 o
   5  -9   4         50.98         52.30         2.04 o
  -7  -8   4          2.76          1.77         0.36 o
  -6  -8   4         27.73         27.62         1.06 o
  -5  -8   4         42.17         46.46         1.86 o
  -4  -8   4         71.93         67.51         1.77 o
  -3  -8   4          0.12          0.04         0.25 o
  -2  -8   4        126.89        124.14         2.66 o
  -1  -8   4         24.09         24.81         1.01 o
   0  -8   4          8.34          8.92         0.56 o
   1  -8   4         75.50         75.74         1.57 o
   2  -8   4        155.97        162.30         3.03 o
   3  -8   4        243.05        242.89         7.31 o
   4  -8   4          8.27          7.93         0.72 o
   5  -8   4         38.65         42.81         2.85 o
   6  -8   4         21.25         23.58         1.15 o
  -8  -7   4          5.50          3.38         0.39 o
  -7  -7   4         10.67         10.32         0.46 o
  -6  -7   4          9.43          9.59         0.61 o
  -5  -7   4         67.88         64.41         2.28 o
  -4  -7   4          3.80          3.16         0.40 o
  -3  -7   4          0.77         -0.16         0.16 o
  -2  -7   4          0.50          0.32         0.24 o
  -1  -7   4          2.47          0.55         0.29 o
   0  -7   4        110.45        103.94         3.72 o
   1  -7   4          0.07          1.14         1.32 o
   2  -7   4         13.82         12.28         0.68 o
   3  -7   4        250.22        250.06         3.55 o
   4  -7   4        120.84        113.46         3.41 o
   5  -7   4         20.53         18.65         0.87 o
   6  -7   4          5.69          4.16         0.65 o
   7  -7   4          2.91          4.95         0.38 o
  -8  -6   4         62.80         69.80         2.28 o
  -7  -6   4         33.89         32.43         1.30 o
  -6  -6   4         25.76         24.71         1.01 o
  -5  -6   4         16.30         14.94         0.79 o
  -4  -6   4         11.05         14.83         0.76 o
  -3  -6   4          1.84          1.99         0.45 o
  -2  -6   4        360.51        311.48         4.64 o
  -1  -6   4        345.40        369.99         6.75 o
   0  -6   4        239.87        233.84         5.96 o
   1  -6   4          0.08          1.80         1.64 o
   2  -6   4         15.90         14.56         1.16 o
   3  -6   4         56.60         53.42         1.62 o
   4  -6   4        422.21        416.41         7.84 o
   5  -6   4         45.65         47.35         1.46 o
   6  -6   4         15.29         16.56         1.41 o
   7  -6   4          0.51          0.24         0.20 o
  -8  -5   4         25.89         25.04         1.54 o
  -7  -5   4          5.52          5.20         0.57 o
  -6  -5   4        107.49        111.71         2.15 o
  -5  -5   4         15.13         13.47         0.72 o
  -4  -5   4          2.40          1.97         0.37 o
  -3  -5   4         13.31         17.61         0.76 o
  -2  -5   4          0.21          0.79         0.27 o
  -1  -5   4        106.88        109.70         1.82 o
   0  -5   4        227.75        264.76         3.00 o
   1  -5   4         13.45         13.81         0.97 o
   2  -5   4          1.58          2.82         0.45 o
   3  -5   4         37.91         37.00         1.83 o
   4  -5   4        563.51        621.13         6.48 o
   5  -5   4        441.52        441.68         4.52 o
   6  -5   4         33.04         33.69         1.53 o
   7  -5   4         12.25         13.01         1.23 o
   8  -5   4          1.10          0.76         0.28 o
  -8  -4   4          5.68          5.36         0.79 o
  -7  -4   4         10.76         11.24         0.87 o
  -6  -4   4         15.59         16.84         0.84 o
  -5  -4   4        176.79        184.64         2.61 o
  -4  -4   4        823.12        802.30         7.75 o
  -3  -4   4         15.05         12.17         0.55 o
  -2  -4   4          0.69          1.54         0.30 o
  -1  -4   4        327.44        314.17         4.09 o
   0  -4   4         28.85         28.50         1.52 o
   1  -4   4       1066.11       1029.79        13.21 o
   2  -4   4         32.99         28.74         1.20 o
   3  -4   4        115.36        132.96         2.79 o
   4  -4   4         24.75         23.83         1.17 o
   5  -4   4         83.66         90.93         1.65 o
   6  -4   4         91.11         87.16         2.04 o
   7  -4   4          2.19          1.39         0.49 o
   8  -4   4          0.09         -0.04         0.24 o
  -8  -3   4         25.90         25.67         1.68 o
  -7  -3   4          0.25          0.31         0.28 o
  -6  -3   4        467.96        473.18         6.07 o
  -5  -3   4        205.04        204.99         5.99 o
  -4  -3   4          4.20          5.95         0.55 o
  -3  -3   4        777.77        786.07         5.88 o
  -2  -3   4         73.45        107.17         1.41 o
  -1  -3   4        579.95        608.39         6.70 o
   0  -3   4        205.23        171.57         2.35 o
   1  -3   4        889.19        982.45        14.26 o
   2  -3   4         52.31         56.27         1.53 o
   3  -3   4        257.67        301.18         3.92 o
   4  -3   4          0.64          0.39         0.21 o
   5  -3   4          0.91          0.52         0.43 o
   6  -3   4       1027.28       1000.64         8.69 o
   7  -3   4          6.02          5.92         0.69 o
   8  -3   4         30.01         28.76         1.26 o
  -8  -2   4         23.04         22.77         1.58 o
  -7  -2   4        189.64        200.61        16.55 o
  -6  -2   4          0.04         -0.32         0.32 o
  -5  -2   4        155.56        143.18         4.16 o
  -4  -2   4          1.82          2.08         0.32 o
  -3  -2   4        528.67        532.04         4.39 o
  -2  -2   4        945.08       1001.06         4.95 o
  -1  -2   4       2097.75       2233.12        24.05 o
   0  -2   4       1233.23       1201.17         9.28 o
   1  -2   4         78.06         76.83         1.28 o
   2  -2   4       1263.31       1328.67         5.79 o
   3  -2   4         18.49         13.70         0.79 o
   4  -2   4        123.64        112.88         2.52 o
   5  -2   4         27.83         31.36         1.32 o
   6  -2   4       1684.95       1651.18        16.40 o
   7  -2   4          6.91          6.89         0.59 o
   8  -2   4         61.19         60.83         1.95 o
   9  -2   4          5.05          6.77         0.73 o
  -8  -1   4          0.68          1.10         0.27 o
  -7  -1   4        253.57        284.19         5.99 o
  -6  -1   4        718.23        690.11         6.92 o
  -5  -1   4          1.43          1.64         0.98 o
  -4  -1   4          6.23          8.07         0.55 o
  -3  -1   4        319.28        291.26         2.96 o
  -2  -1   4        636.96        594.45         4.08 o
  -1  -1   4        373.28        389.32         2.45 o
   0  -1   4       5765.63       5405.94        12.65 o
   1  -1   4          5.41          5.54         0.47 o
   2  -1   4          0.05          0.18         0.09 o
   3  -1   4       2838.18       2886.57        10.61 o
   4  -1   4         79.71         72.15         1.93 o
   5  -1   4         12.69         15.05         0.86 o
   6  -1   4        307.86        301.65         3.43 o
   7  -1   4          7.12          8.04         0.65 o
   8  -1   4         20.87         20.92         1.19 o
   9  -1   4         62.56         71.82         2.28 o
  -8   0   4          0.18         -0.13         0.19 o
  -7   0   4         10.59         10.62         0.84 o
  -6   0   4        456.68        439.03         5.65 o
  -5   0   4         19.66         19.89         1.35 o
  -4   0   4         46.34         46.43         1.06 o
  -3   0   4          8.06          4.20         0.29 o
  -2   0   4          4.09          2.44         0.25 o
  -1   0   4          4.64          6.78         0.38 o
   0   0   4       2737.10       2734.77        13.59 o
   1   0   4       2714.24       2559.62        14.27 o
   2   0   4        146.17        175.40         4.62 o
   3   0   4        994.68       1061.05         8.04 o
   4   0   4         53.84         54.28         1.61 o
   5   0   4         96.73         94.15         2.91 o
   6   0   4         16.07         15.02         1.22 o
   7   0   4          4.03          3.14         0.40 o
   8   0   4        166.11        163.34         5.32 o
   9   0   4         14.47         16.54         0.91 o
  -8   1   4          0.04         -0.04         0.15 o
  -7   1   4          0.92          1.56         0.36 o
  -6   1   4         71.20         76.45         3.37 o
  -5   1   4        261.55        282.43         9.49 o
  -4   1   4        262.35        272.11         7.40 o
  -3   1   4          6.54         14.81         1.07 o
  -2   1   4         14.31         14.45         0.45 o
  -1   1   4        439.02        430.59         4.39 o
   0   1   4        661.16        679.69         4.77 o
   1   1   4        118.00        135.06         1.64 o
   2   1   4         20.81         20.74         0.62 o
   3   1   4        120.91        116.44         2.03 o
   4   1   4          7.20          6.60         0.53 o
   5   1   4         31.71         34.64         1.45 o
   6   1   4        238.56        224.99         4.66 o
   7   1   4         91.50         93.22         2.62 o
   8   1   4        554.04        543.96        24.79 o
   9   1   4          1.10          1.84         0.54 o
  -8   2   4          0.35          0.66         0.17 o
  -7   2   4         11.08         11.49         0.83 o
  -6   2   4          4.49          4.25         0.56 o
  -5   2   4         24.84         24.03         0.81 o
  -4   2   4        195.70        215.15         3.65 o
  -3   2   4        992.59       1131.81        21.21 o
  -2   2   4        523.42        549.32         6.15 o
  -1   2   4         16.70         20.15         0.54 o
   0   2   4       1431.03       1364.97         9.57 o
   1   2   4        274.75        275.83         2.43 o
   2   2   4         71.19         83.46         2.24 o
   3   2   4        970.36       1046.08         9.93 o
   4   2   4        786.47        827.21        10.47 o
   5   2   4        273.57        299.54         7.68 o
   6   2   4          5.44          5.68         1.10 o
   7   2   4         19.18         19.58         0.71 o
   8   2   4         19.73         17.55         1.08 o
   9   2   4         66.83         77.03         8.46 o
  -8   3   4         23.70         22.17         0.78 o
  -7   3   4          5.44          6.88         0.60 o
  -6   3   4          0.50          0.20         0.27 o
  -5   3   4        205.36        214.82         2.75 o
  -4   3   4          0.02          0.38         0.21 o
  -3   3   4        124.45        144.83         2.46 o
  -2   3   4        336.14        384.59         2.76 o
  -1   3   4        154.85        173.87         2.77 o
   0   3   4       1537.79       1501.00        25.55 o
   1   3   4         17.91         16.32         0.63 o
   2   3   4         44.24         38.61         1.10 o
   3   3   4         48.75         49.61         1.71 o
   4   3   4         41.64         33.54         1.58 o
   5   3   4        147.55        187.01         4.83 o
   6   3   4        148.32        144.17         5.35 o
   7   3   4         24.16         23.20         0.77 o
   8   3   4          1.00          1.37         0.21 o
   9   3   4         95.02         92.81         3.16 o
  10   3   4         61.90         65.19         1.94 o
  -7   4   4          0.72          0.79         0.19 o
  -6   4   4          1.92          0.78         0.45 o
  -5   4   4          2.73          2.97         0.49 o
  -4   4   4        135.84        160.98         3.50 o
  -3   4   4        100.16         84.91         2.15 o
  -2   4   4        313.18        347.35         3.93 o
  -1   4   4       1992.84       2011.77        11.96 o
   0   4   4        638.74        587.66        18.76 o
   1   4   4       2205.10       2297.94        10.85 o
   2   4   4        836.97        840.59         6.48 o
   3   4   4          0.22          0.18         0.31 o
   4   4   4        393.61        424.00         5.82 o
   5   4   4        175.58        132.09         3.60 o
   6   4   4        115.19        119.82         4.88 o
   7   4   4         13.26         15.56         0.72 o
   8   4   4         20.22         16.51         0.74 o
   9   4   4         63.01         74.16         2.72 o
  -7   5   4         17.12         16.11         0.64 o
  -6   5   4         59.96         57.62         1.88 o
  -5   5   4         41.20         38.26         1.84 o
  -4   5   4         11.02          9.95         0.61 o
  -3   5   4         75.97         72.28         2.60 o
  -2   5   4         19.97         12.33         0.73 o
  -1   5   4          8.68          9.45         0.72 o
   0   5   4       1695.16       1741.17        14.41 o
   1   5   4        920.42       1046.63         7.08 o
   2   5   4        439.05        424.13         6.59 o
   3   5   4        683.93        741.13        10.15 o
   4   5   4        147.34        151.54         3.63 o
   5   5   4          2.02          1.45         0.50 o
   6   5   4        119.42        135.60         2.51 o
   7   5   4         42.62         50.55         1.36 o
   8   5   4          0.00          0.40         0.18 o
   9   5   4          8.54          7.84         0.63 o
  -7   6   4          0.10         -0.10         0.19 o
  -6   6   4          1.03          1.45         0.30 o
  -5   6   4         64.11         49.61         1.27 o
  -4   6   4          0.08          0.48         0.16 o
  -3   6   4         24.61         21.86         1.14 o
  -2   6   4        122.29        125.25         2.68 o
  -1   6   4        536.95        549.48         5.80 o
   0   6   4        248.39        254.98         4.91 o
   1   6   4         57.73         76.22         2.10 o
   2   6   4        387.72        419.33         6.62 o
   3   6   4         75.86         60.72         2.86 o
   4   6   4        224.56        223.78         5.87 o
   5   6   4          2.18          0.32         0.37 o
   6   6   4         18.20         16.62         0.76 o
   7   6   4         86.88         64.25         1.97 o
   8   6   4        211.80        180.15         2.81 o
   9   6   4          8.78          8.79         0.93 o
  -6   7   4          1.81          1.72         0.43 o
  -5   7   4          5.09          4.81         0.55 o
  -4   7   4          3.31          1.87         0.28 o
  -3   7   4        109.05        102.20         2.04 o
  -2   7   4        468.52        476.43        10.95 o
  -1   7   4        528.71        468.86         9.07 o
   0   7   4          0.21          0.01         0.21 o
   1   7   4         72.54         87.45         2.46 o
   2   7   4          0.14          0.21         0.44 o
   3   7   4         36.58         46.06         2.69 o
   4   7   4       1261.74       1191.76        14.28 o
   5   7   4        308.84        301.11         3.16 o
   6   7   4         17.46         15.73         0.85 o
   7   7   4          5.15          5.09         0.50 o
   8   7   4         40.54         38.74         1.83 o
   9   7   4          1.82          1.88         0.33 o
  -6   8   4          9.37          7.45         0.73 o
  -5   8   4          3.56          5.03         0.67 o
  -4   8   4          1.23          1.07         0.25 o
  -3   8   4          8.06          5.76         0.41 o
  -2   8   4        317.76        308.96         4.74 o
  -1   8   4        260.96        252.87         3.33 o
   0   8   4         74.04         69.07         2.73 o
   1   8   4          0.66          1.23         0.52 o
   2   8   4          3.09          3.57         0.87 o
   3   8   4          2.22         -0.08         0.78 o
   4   8   4        228.98        226.44         3.52 o
   5   8   4        338.37        321.64         3.04 o
   6   8   4         29.42         27.81         1.15 o
   7   8   4         20.75         19.12         0.95 o
   8   8   4         17.79         20.49         1.11 o
   9   8   4          2.35          2.20         0.44 o
  -5   9   4          2.70          5.95         0.61 o
  -4   9   4         20.42         15.86         0.89 o
  -3   9   4         52.23         45.88         1.72 o
  -2   9   4         55.05         54.66         1.40 o
  -1   9   4        295.32        277.63         3.77 o
   0   9   4        148.59        144.52         2.15 o
   1   9   4         26.57         25.52         1.10 o
   2   9   4          1.62          3.79         0.77 o
   3   9   4         20.77         21.04         0.97 o
   4   9   4          1.73          1.34         0.27 o
   5   9   4        547.22        512.22         4.95 o
   6   9   4         78.73         75.90         2.32 o
   7   9   4          9.49         11.17         1.22 o
   8   9   4         13.42          8.29         0.67 o
  -4  10   4          9.36          9.80         0.61 o
  -3  10   4         46.98         49.03         2.46 o
  -2  10   4          4.44          5.54         0.56 o
  -1  10   4         44.26         44.15         1.12 o
   0  10   4         22.71         27.55         0.89 o
   1  10   4          0.53          0.43         0.13 o
   2  10   4        122.24        103.64         2.18 o
   3  10   4          1.94          3.42         0.58 o
   4  10   4          0.00          0.38         0.18 o
   5  10   4        220.71        211.85         3.19 o
   6  10   4          4.04          3.56         0.53 o
   7  10   4          2.94          2.75         0.43 o
   8  10   4         58.87         69.66         1.71 o
  -3  11   4         17.63         17.17         0.86 o
  -2  11   4          8.92          9.56         0.76 o
  -1  11   4          0.17          0.30         0.20 o
   0  11   4          3.26          2.86         0.32 o
   1  11   4         52.70         45.34         1.25 o
   2  11   4        317.42        291.04         3.63 o
   3  11   4         14.26         10.91         0.70 o
   4  11   4         54.56         53.44         1.56 o
   5  11   4         44.11         45.62         1.72 o
   6  11   4         22.78         24.58         1.21 o
   7  11   4          0.94          1.18         0.26 o
  -2  12   4         29.02         28.02         1.09 o
  -1  12   4         45.04         47.61         1.61 o
   0  12   4         16.12         17.23         0.68 o
   1  12   4          0.48          0.43         0.14 o
   2  12   4         37.10         40.64         1.06 o
   3  12   4         27.99         25.48         0.99 o
   4  12   4         30.68         32.79         1.12 o
   5  12   4         38.65         38.55         1.40 o
   6  12   4         21.30         21.65         1.29 o
  -1  13   4         15.61         18.89         0.53 o
   0  13   4         29.92         42.64         1.06 o
   1  13   4          1.15          0.69         0.14 o
   2  13   4         35.26         34.76         0.98 o
   3  13   4         23.48         22.82         0.85 o
   4  13   4         19.01         20.77         1.96 o
   5  13   4          5.10          3.83         0.52 o
  -2 -12   5         13.99         14.32         0.53 o
  -1 -12   5          1.91          2.42         0.32 o
   0 -12   5        130.94        140.69         2.11 o
  -4 -11   5          1.40          1.52         0.29 o
  -3 -11   5          1.20          1.19         0.22 o
  -2 -11   5         20.69         19.39         0.81 o
  -1 -11   5         25.81         28.01         0.92 o
   0 -11   5         33.06         36.94         1.05 o
   1 -11   5        149.49        151.58         2.51 o
   2 -11   5         51.39         53.22         1.40 o
  -5 -10   5          0.02          0.32         0.16 o
  -4 -10   5         10.08         13.46         0.68 o
  -3 -10   5          5.85          5.79         0.42 o
  -2 -10   5         20.03         18.29         0.88 o
  -1 -10   5         41.96         42.89         1.33 o
   0 -10   5        205.51        209.32         2.95 o
   1 -10   5        186.84        192.24         3.58 o
   2 -10   5         21.34         19.68         1.05 o
   3 -10   5         43.14         44.31         1.45 o
   4 -10   5          0.02          0.05         0.15 o
  -6  -9   5          0.14          0.24         0.25 o
  -5  -9   5          6.56          7.45         0.51 o
  -4  -9   5          8.30          8.00         0.61 o
  -3  -9   5        276.91        255.39         8.41 o
  -2  -9   5          2.63          3.50         0.37 o
  -1  -9   5         24.59         22.75         0.90 o
   0  -9   5         35.09         32.37         0.85 o
   1  -9   5         69.12         68.93         1.39 o
   2  -9   5        452.18        431.77         4.42 o
   3  -9   5          1.31          1.34         0.30 o
   4  -9   5          0.00          0.14         0.19 o
   5  -9   5         13.99         14.47         0.71 o
  -7  -8   5          9.25         11.32         0.50 o
  -6  -8   5         68.74         67.59         3.87 o
  -5  -8   5         18.11         19.16         0.89 o
  -4  -8   5          9.94         11.36         0.74 o
  -3  -8   5         44.05         37.96         1.14 o
  -2  -8   5         79.11         66.56         1.55 o
  -1  -8   5         31.89         29.67         1.02 o
   0  -8   5         25.11         24.75         0.74 o
   1  -8   5        441.97        441.37         4.19 o
   2  -8   5        211.87        200.85         3.02 o
   3  -8   5          3.39          4.31         0.59 o
   4  -8   5         32.30         33.33         1.48 o
   5  -8   5         10.08          7.01         0.84 o
   6  -8   5          3.46          3.60         0.55 o
  -7  -7   5         15.94         21.50         0.95 o
  -6  -7   5         21.41         22.32         1.12 o
  -5  -7   5         12.36         10.85         0.77 o
  -4  -7   5          0.83          0.46         0.23 o
  -3  -7   5         32.70         25.59         0.92 o
  -2  -7   5          4.39          7.07         0.46 o
  -1  -7   5         56.22         63.15         1.32 o
   0  -7   5        218.05        218.09         3.45 o
   1  -7   5          0.52          0.63         0.19 o
   2  -7   5        582.68        570.05         6.18 o
   3  -7   5         19.02         21.00         1.20 o
   4  -7   5        252.76        239.76         4.08 o
   5  -7   5         13.72         16.22         0.94 o
   6  -7   5          4.17          4.14         0.59 o
  -7  -6   5         20.97         24.17         1.02 o
  -6  -6   5          1.07          1.29         0.31 o
  -5  -6   5          7.27          5.48         0.62 o
  -4  -6   5         51.52         47.58         1.47 o
  -3  -6   5          4.07          5.40         0.41 o
  -2  -6   5          0.04          0.71         0.26 o
  -1  -6   5        249.27        254.78         5.35 o
   0  -6   5         42.60         34.32         2.40 o
   1  -6   5        167.36        154.82         7.33 o
   2  -6   5         10.00         13.12         2.32 o
   3  -6   5        111.74        112.18         1.97 o
   4  -6   5        636.64        628.81        33.28 o
   5  -6   5         21.05         20.14         1.11 o
   6  -6   5          7.90          6.70         0.87 o
   7  -6   5          3.08          3.01         0.37 o
  -8  -5   5          1.08          1.27         0.36 o
  -7  -5   5          8.98          8.45         0.64 o
  -6  -5   5         25.82         25.79         1.29 o
  -5  -5   5        119.88        116.39         2.77 o
  -4  -5   5          0.08          0.22         0.15 o
  -3  -5   5          5.76          6.03         0.55 o
  -2  -5   5         11.34         16.65         0.82 o
  -1  -5   5        104.62        122.97         2.34 o
   0  -5   5        153.44        158.68         4.87 o
   1  -5   5        175.47        187.23         7.90 o
   2  -5   5          2.59          0.94         0.33 o
   3  -5   5         17.56         26.63         1.34 o
   4  -5   5        178.83        182.99         2.52 o
   5  -5   5        214.99        201.20         2.97 o
   6  -5   5         45.90         48.27         2.46 o
   7  -5   5         10.78         12.55         0.80 o
   8  -5   5          2.99          2.68         0.44 o
  -8  -4   5         16.90         18.36         1.27 o
  -7  -4   5          0.26          0.38         0.21 o
  -6  -4   5          0.04          0.46         0.34 o
  -5  -4   5         21.17         19.85         0.93 o
  -4  -4   5         35.38         37.54         1.41 o
  -3  -4   5         37.24         34.13         1.03 o
  -2  -4   5          1.48          1.41         0.18 o
  -1  -4   5          1.03          5.02         0.46 o
   0  -4   5          0.24          1.53         0.27 o
   1  -4   5        116.51        121.52         4.06 o
   2  -4   5         88.39         87.07         3.40 o
   3  -4   5        196.87        184.89         4.95 o
   4  -4   5         81.13         73.82         2.25 o
   5  -4   5        182.52        197.53         5.08 o
   6  -4   5        205.73        205.53         7.47 o
   7  -4   5          0.43          0.66         0.26 o
   8  -4   5          1.87          2.90         0.51 o
  -8  -3   5         86.67         90.21         2.87 o
  -7  -3   5         37.85         40.89         1.56 o
  -6  -3   5        233.83        238.60         5.46 o
  -5  -3   5        160.35        154.41         2.59 o
  -4  -3   5          3.96          6.64         0.59 o
  -3  -3   5        195.49        203.94         2.67 o
  -2  -3   5          0.30          0.52         0.14 o
  -1  -3   5          5.78          7.32         0.41 o
   0  -3   5        119.95        107.69         2.08 o
   1  -3   5        220.48        225.10         4.75 o
   2  -3   5          4.91          6.94         0.55 o
   3  -3   5         96.16         97.58         2.28 o
   4  -3   5        103.30        115.38         2.73 o
   5  -3   5        308.79        303.92         3.04 o
   6  -3   5        181.22        184.02         3.60 o
   7  -3   5          9.81          9.79         0.66 o
   8  -3   5          0.17          0.27         0.32 o
  -8  -2   5          9.64          8.87         0.70 o
  -7  -2   5        254.67        266.06        10.13 o
  -6  -2   5        174.56        171.17         2.76 o
  -5  -2   5        107.17         99.06         1.93 o
  -4  -2   5         14.85         19.26         1.06 o
  -3  -2   5        145.15        142.58         2.46 o
  -2  -2   5        108.70        127.10         1.70 o
  -1  -2   5        107.00        143.36         2.31 o
   0  -2   5        161.68        176.13         2.56 o
   1  -2   5        103.98        113.39         2.00 o
   2  -2   5       2101.30       2333.29        16.24 o
   3  -2   5         10.00         15.73         0.85 o
   4  -2   5         88.26         91.75         2.31 o
   5  -2   5         65.57         59.77         1.84 o
   6  -2   5         91.78         88.39         1.90 o
   7  -2   5         53.57         58.55         2.06 o
   8  -2   5          0.19          0.38         0.26 o
   9  -2   5          3.82          3.18         0.50 o
  -8  -1   5          0.10          1.27         1.03 o
  -7  -1   5        234.26        251.08         5.50 o
  -6  -1   5        119.20        121.61         2.32 o
  -5  -1   5        175.76        167.57         2.52 o
  -4  -1   5         65.92         67.28         1.66 o
  -3  -1   5         32.79         27.10         0.98 o
  -2  -1   5        749.98        801.69         8.16 o
  -1  -1   5         49.11         50.64         1.25 o
   0  -1   5          0.36          0.32         0.18 o
   1  -1   5        158.32        160.93         3.33 o
   2  -1   5        446.92        602.18        13.98 o
   3  -1   5        121.74        122.75         2.71 o
   4  -1   5          0.06          0.09         0.25 o
   5  -1   5          0.70          3.03         0.62 o
   6  -1   5       1084.22       1067.30         6.47 o
   7  -1   5       1381.91       1306.53         9.63 o
   8  -1   5         27.59         28.36         1.37 o
   9  -1   5          6.25          7.09         0.80 o
  -8   0   5          5.52          5.41         0.45 o
  -7   0   5         61.91         65.65         2.01 o
  -6   0   5        551.18        541.49        11.44 o
  -5   0   5         25.45         22.32         0.93 o
  -4   0   5          4.74          4.01         0.41 o
  -3   0   5         10.21         11.74         0.64 o
  -2   0   5         68.59         54.61         1.72 o
  -1   0   5       2890.07       2904.03        10.85 o
   0   0   5        112.27        116.78         2.18 o
   1   0   5          3.17          2.76         0.43 o
   2   0   5         28.21         17.84         0.62 o
   3   0   5          0.14          0.85         0.21 o
   4   0   5         17.19         17.05         0.92 o
   5   0   5        212.11        198.22         3.52 o
   6   0   5         48.84         51.26         1.39 o
   7   0   5        372.71        346.25         4.04 o
   8   0   5         54.15         51.24         3.05 o
   9   0   5         16.20         19.81         0.99 o
  -8   1   5          0.11          0.20         0.13 o
  -7   1   5          8.59          9.59         0.76 o
  -6   1   5         33.67         32.18         1.48 o
  -5   1   5         42.15         42.34         1.28 o
  -4   1   5         10.72         11.27         0.66 o
  -3   1   5         53.75         46.85         1.25 o
  -2   1   5         31.85         30.26         0.87 o
  -1   1   5        265.74        291.28         2.87 o
   0   1   5        168.55        184.73         2.80 o
   1   1   5        177.18        207.07         2.76 o
   2   1   5        256.75        256.87         3.55 o
   3   1   5          0.39          1.95         0.23 o
   4   1   5        659.48        787.35         5.71 o
   5   1   5        122.56        114.48         2.63 o
   6   1   5        227.05        210.29         4.48 o
   7   1   5         18.67         18.97         1.25 o
   8   1   5         24.75         23.04         1.24 o
   9   1   5        133.40        152.31         7.41 o
  -8   2   5          5.19          5.59         0.42 o
  -7   2   5          0.78          0.91         0.28 o
  -6   2   5         37.80         38.56         1.62 o
  -5   2   5        141.41        135.78         2.34 o
  -4   2   5        257.05        261.95         4.22 o
  -3   2   5        472.37        451.12         6.24 o
  -2   2   5          2.84          1.97         0.25 o
  -1   2   5        101.97        116.70         2.08 o
   0   2   5        171.67        166.51         2.67 o
   1   2   5        117.29        153.37         3.24 o
   2   2   5         32.04         31.99         1.13 o
   3   2   5        219.89        204.30         6.10 o
   4   2   5        675.25        666.64        12.09 o
   5   2   5         56.41         52.11         2.34 o
   6   2   5          5.09          5.39         1.10 o
   7   2   5          9.74          7.71         0.58 o
   8   2   5         25.41         23.07         0.98 o
   9   2   5        159.32        178.00        12.88 o
  -7   3   5          5.10          4.58         0.74 o
  -6   3   5         15.92         14.00         1.41 o
  -5   3   5         16.44         18.01         1.09 o
  -4   3   5        806.99        738.57         7.13 o
  -3   3   5        304.21        324.70         5.41 o
  -2   3   5         98.54        128.17         2.18 o
  -1   3   5         27.73         34.83         0.81 o
   0   3   5        881.66        871.30         8.19 o
   1   3   5        413.99        386.73         3.98 o
   2   3   5        110.45        119.29         1.95 o
   3   3   5          6.08         12.06         0.88 o
   4   3   5         37.97         45.98         1.88 o
   5   3   5          0.03          1.56         0.54 o
   6   3   5         30.29         36.93         2.75 o
   7   3   5          8.32          8.90         0.48 o
   8   3   5          0.06          0.04         0.13 o
   9   3   5         92.58         92.23         4.94 o
  -7   4   5         13.32         16.22         0.85 o
  -6   4   5         31.62         26.95         1.94 o
  -5   4   5         77.52         66.90         3.23 o
  -4   4   5        114.02        124.85         2.39 o
  -3   4   5         75.20         87.07         1.71 o
  -2   4   5         16.94         13.81         0.60 o
  -1   4   5        246.47        274.99         9.18 o
   0   4   5        546.93        538.08        10.18 o
   1   4   5        611.20        735.31         8.84 o
   2   4   5         23.27         22.91         0.88 o
   3   4   5         46.66         42.99         1.72 o
   4   4   5         11.41         10.94         0.96 o
   5   4   5          2.39          4.90         0.70 o
   6   4   5         39.49         47.14         3.09 o
   7   4   5         14.27         13.94         0.60 o
   8   4   5         22.40         21.68         0.74 o
   9   4   5          8.14          8.22         0.63 o
  -7   5   5         19.01         21.32         0.65 o
  -6   5   5          6.56          3.24         0.46 o
  -5   5   5        128.47        114.19         4.18 o
  -4   5   5        181.38        179.00         3.58 o
  -3   5   5        336.25        360.47         8.63 o
  -2   5   5        377.09        407.80         7.28 o
  -1   5   5        575.35        592.58         9.80 o
   0   5   5        222.04        209.82         4.46 o
   1   5   5        184.93        193.82         3.21 o
   2   5   5          0.68          0.83         0.27 o
   3   5   5          4.11          2.24         0.42 o
   4   5   5        285.39        283.39         5.01 o
   5   5   5         29.69         26.94         1.68 o
   6   5   5        325.38        303.94         3.79 o
   7   5   5          6.23          3.65         0.43 o
   8   5   5          2.98          2.08         0.27 o
   9   5   5          4.04          3.42         0.33 o
  -6   6   5         30.00         26.52         1.22 o
  -5   6   5         37.76         36.20         1.22 o
  -4   6   5          7.81          6.52         0.57 o
  -3   6   5          1.23          0.42         0.29 o
  -2   6   5        746.79        717.08         7.28 o
  -1   6   5        645.95        662.70         6.10 o
   0   6   5        209.95        197.17         4.60 o
   1   6   5        144.73        184.68         4.60 o
   2   6   5        363.15        375.28         5.79 o
   3   6   5        246.41        265.92         6.07 o
   4   6   5          9.73          6.97         0.82 o
   5   6   5          5.77          8.60         0.97 o
   6   6   5         13.31         12.66         0.70 o
   7   6   5         28.46         24.26         1.06 o
   8   6   5         33.48         27.86         1.10 o
   9   6   5          1.22          2.42         0.50 o
  -6   7   5         11.10         14.01         0.66 o
  -5   7   5         22.59         25.85         1.23 o
  -4   7   5          0.19          0.12         0.21 o
  -3   7   5          0.18          0.83         0.18 o
  -2   7   5        193.79        189.61         2.10 o
  -1   7   5         24.98         26.25         1.29 o
   0   7   5         10.41          9.86         0.78 o
   1   7   5          6.31          4.73         0.72 o
   2   7   5         38.00         47.06         2.60 o
   3   7   5        404.10        398.67         9.68 o
   4   7   5         85.75         96.38         4.09 o
   5   7   5          1.02          0.95         0.28 o
   6   7   5          3.17          2.33         0.34 o
   7   7   5          2.59          1.46         0.30 o
   8   7   5         14.50         12.04         0.71 o
   9   7   5          6.55          6.65         0.54 o
  -5   8   5          8.33         11.82         0.68 o
  -4   8   5          0.07          0.57         0.21 o
  -3   8   5         37.62         38.10         1.03 o
  -2   8   5        247.03        240.41         2.61 o
  -1   8   5        778.75        741.58         6.06 o
   0   8   5         99.88         98.17         3.42 o
   1   8   5          2.57          0.51         0.81 o
   2   8   5          1.35          2.45         0.59 o
   3   8   5          3.80          5.03         0.85 o
   4   8   5        403.98        408.90         4.45 o
   5   8   5          2.65          3.14         0.41 o
   6   8   5          6.97          6.12         0.55 o
   7   8   5         92.95         82.95         1.94 o
   8   8   5         62.29         56.81         1.78 o
   9   8   5          1.34          0.64         0.21 o
  -5   9   5          1.19          2.40         0.37 o
  -4   9   5          1.55          0.62         0.21 o
  -3   9   5          0.02          0.10         0.18 o
  -2   9   5         95.82         90.17         1.78 o
  -1   9   5          2.29          4.62         0.56 o
   0   9   5         62.24         54.58         1.40 o
   1   9   5         18.03         21.71         0.93 o
   2   9   5          3.32          7.15         0.52 o
   3   9   5          0.02         -0.03         0.22 o
   4   9   5         18.54         18.76         0.91 o
   5   9   5         30.53         31.39         1.06 o
   6   9   5          0.11          0.71         0.31 o
   7   9   5          1.33          1.55         0.37 o
   8   9   5         15.81         14.90         0.87 o
  -4  10   5         47.95         62.71         2.13 o
  -3  10   5         15.12         15.97         0.72 o
  -2  10   5         23.00         22.51         0.86 o
  -1  10   5         12.15         11.70         0.69 o
   0  10   5         14.98         15.48         0.76 o
   1  10   5        519.33        466.69         4.07 o
   2  10   5        112.94         94.75         2.13 o
   3  10   5          0.35          0.38         0.19 o
   4  10   5         26.29         26.99         1.15 o
   5  10   5          1.72          2.54         0.71 o
   6  10   5          2.21          3.48         0.91 o
   7  10   5          7.15          6.87         0.64 o
   8  10   5          9.78         11.70         0.69 o
  -3  11   5          0.00          0.19         0.15 o
  -2  11   5         18.32         18.06         1.01 o
  -1  11   5          6.03          6.60         0.52 o
   0  11   5          1.17          2.18         0.33 o
   1  11   5        292.15        289.94         2.80 o
   2  11   5         42.87         33.53         1.09 o
   3  11   5          6.86          4.26         0.44 o
   4  11   5          4.70          5.88         0.54 o
   5  11   5          0.22          0.07         0.22 o
   6  11   5         63.04         58.75         1.87 o
   7  11   5          2.24          2.34         0.35 o
  -2  12   5          1.17          3.07         0.28 o
  -1  12   5         15.91         17.25         0.61 o
   0  12   5         21.06         18.22         0.60 o
   1  12   5          3.48          4.03         0.34 o
   2  12   5         70.52         64.97         1.59 o
   3  12   5         10.68         13.98         0.92 o
   4  12   5         70.27         74.81         1.69 o
   5  12   5         27.94         31.47         1.29 o
   6  12   5         84.34         87.41         2.65 o
   0  13   5         29.73         35.53         0.91 o
   1  13   5          2.25          2.32         0.22 o
   2  13   5          0.01          0.09         0.16 o
   3  13   5        103.69        104.96         1.65 o
   4  13   5        134.65        145.14         3.02 o
   5  13   5        113.17        126.37         1.97 o
  -3 -11   6         19.67         17.87         0.62 o
  -2 -11   6          0.04          0.11         0.12 o
  -1 -11   6         15.18         17.52         0.57 o
   0 -11   6          7.98          9.35         0.51 o
   1 -11   6          9.79          9.11         0.57 o
   2 -11   6         22.13         22.88         0.66 o
  -5 -10   6        131.85        116.24        11.20 o
  -4 -10   6        130.04        125.27         2.42 o
  -3 -10   6         50.65         56.09         1.25 o
  -2 -10   6          0.70          0.97         0.22 o
  -1 -10   6          5.68          6.18         0.50 o
   0 -10   6          2.52          2.24         0.32 o
   1 -10   6        384.31        389.41         4.58 o
   2 -10   6         27.36         29.02         1.21 o
   3 -10   6          0.06          0.13         0.11 o
  -6  -9   6         53.09         61.84         1.89 o
  -5  -9   6         29.83         30.87         1.07 o
  -4  -9   6          4.98          4.84         0.45 o
  -3  -9   6         17.08         17.15         0.75 o
  -2  -9   6          1.11          0.92         0.22 o
  -1  -9   6          1.76          1.32         0.23 o
   0  -9   6         29.98         32.09         1.04 o
   1  -9   6          0.04          0.49         0.32 o
   2  -9   6        272.71        262.53         4.12 o
   3  -9   6         13.19         13.38         0.89 o
   4  -9   6          2.95          3.27         0.41 o
  -6  -8   6          0.27          0.40         0.27 o
  -5  -8   6          8.84          7.96         0.55 o
  -4  -8   6         11.64         15.95         0.73 o
  -3  -8   6         45.11         41.96         1.21 o
  -2  -8   6        166.14        169.92         2.79 o
  -1  -8   6          3.63          2.50         0.27 o
   0  -8   6          1.82          1.92         0.27 o
   1  -8   6        342.04        342.54         3.30 o
   2  -8   6        248.79        245.89         2.93 o
   3  -8   6          4.32          6.44         0.98 o
   4  -8   6          2.31          2.86         0.65 o
   5  -8   6         11.78         13.63         1.10 o
  -7  -7   6         38.91         39.76         0.83 o
  -6  -7   6         21.63         27.17         1.16 o
  -5  -7   6         60.17         62.15         1.90 o
  -4  -7   6          7.03          5.86         0.45 o
  -3  -7   6         37.22         28.07         0.99 o
  -2  -7   6         57.18         53.19         1.38 o
  -1  -7   6        313.43        312.46         3.29 o
   0  -7   6         41.12         41.38         1.11 o
   1  -7   6        102.86        103.88         1.90 o
   2  -7   6         64.38         59.08         2.08 o
   3  -7   6        178.21        164.93         4.03 o
   4  -7   6         17.28         18.46         1.59 o
   5  -7   6         97.91         91.40         3.20 o
   6  -7   6         43.17         36.48         1.85 o
  -7  -6   6          1.88          2.69         0.33 o
  -6  -6   6         16.14         17.34         0.98 o
  -5  -6   6         96.37         87.57         2.43 o
  -4  -6   6         21.40         18.47         0.79 o
  -3  -6   6          1.54          2.17         0.27 o
  -2  -6   6        210.70        188.87         2.14 o
  -1  -6   6         59.37         80.37         2.48 o
   0  -6   6         39.26         44.13         2.87 o
   1  -6   6        312.56        321.98         4.19 o
   2  -6   6        215.12        212.06         3.50 o
   3  -6   6         41.14         39.91         1.68 o
   4  -6   6         62.06         54.23         2.73 o
   5  -6   6        214.41        210.05        11.54 o
   6  -6   6         20.77         21.06         1.40 o
   7  -6   6          0.46          0.25         0.15 o
  -7  -5   6          0.08          0.04         0.22 o
  -6  -5   6          6.27          6.06         0.63 o
  -5  -5   6         11.29          8.48         0.79 o
  -4  -5   6         11.93         13.90         0.60 o
  -3  -5   6         27.24         24.59         0.70 o
  -2  -5   6         41.07         54.05         1.67 o
  -1  -5   6          3.42          1.91         0.38 o
   0  -5   6        704.85        740.57        13.70 o
   1  -5   6         73.62         60.20         3.25 o
   2  -5   6          8.41         12.26         2.06 o
   3  -5   6         17.03         19.84         0.98 o
   4  -5   6         63.73         63.40         2.90 o
   5  -5   6          0.40          0.99         0.28 o
   6  -5   6          2.82          2.22         0.54 o
   7  -5   6          0.87          0.61         0.22 o
  -8  -4   6         72.79         78.88         2.23 o
  -7  -4   6         48.78         51.73         1.48 o
  -6  -4   6          7.82          6.76         0.53 o
  -5  -4   6         52.27         50.40         1.62 o
  -4  -4   6        297.85        298.88         3.72 o
  -3  -4   6         28.42         30.73         1.02 o
  -2  -4   6          4.85          4.50         0.41 o
  -1  -4   6          7.18          6.95         0.51 o
   0  -4   6        166.62        196.27         4.75 o
   1  -4   6          0.00          0.93         1.14 o
   2  -4   6        117.38        117.01         4.32 o
   3  -4   6        368.34        396.47         8.17 o
   4  -4   6         13.48         16.83         1.12 o
   5  -4   6        293.74        293.10         6.71 o
   6  -4   6         11.19         11.61         1.22 o
   7  -4   6         19.97         22.64         1.14 o
   8  -4   6          7.47         10.88         0.93 o
  -8  -3   6         31.11         31.84         1.49 o
  -7  -3   6         16.25         17.56         0.76 o
  -6  -3   6         67.14         64.40         2.03 o
  -5  -3   6        181.03        178.11         2.82 o
  -4  -3   6          3.08          2.63         0.33 o
  -3  -3   6        471.62        436.81         7.17 o
  -2  -3   6         19.33         26.15         0.87 o
  -1  -3   6        188.73        216.77         8.25 o
   0  -3   6         47.04         43.70         1.30 o
   1  -3   6         58.44         84.90         3.08 o
   2  -3   6         21.47         30.90         2.12 o
   3  -3   6        281.19        297.80         6.80 o
   4  -3   6         37.59         38.98         1.58 o
   5  -3   6         11.38         13.34         0.74 o
   6  -3   6         23.79         24.76         1.76 o
   7  -3   6          0.13          0.46         0.41 o
   8  -3   6          0.63          0.66         0.33 o
  -8  -2   6         23.91         25.35         0.84 o
  -7  -2   6        147.14        161.69         4.49 o
  -6  -2   6         30.47         30.51         1.16 o
  -5  -2   6         10.67          8.80         0.55 o
  -4  -2   6          2.83          2.55         0.39 o
  -3  -2   6        153.16        165.39         2.84 o
  -2  -2   6        134.97        129.43         2.74 o
  -1  -2   6         34.20         35.25         1.27 o
   0  -2   6        810.86        839.45        10.23 o
   1  -2   6       1186.78       1159.36        10.13 o
   2  -2   6          1.76          0.42         0.27 o
   3  -2   6         22.89         34.29         2.22 o
   4  -2   6          6.90          9.83         0.76 o
   5  -2   6         65.04         63.29         1.37 o
   6  -2   6        838.76        815.61         7.54 o
   7  -2   6         18.24         20.55         0.97 o
   8  -2   6          7.86          8.68         1.02 o
   9  -2   6         17.82         20.45         1.17 o
  -8  -1   6         30.67         35.82         1.01 o
  -7  -1   6         40.03         42.86         2.17 o
  -6  -1   6         50.81         48.71         1.46 o
  -5  -1   6        241.82        223.66         3.14 o
  -4  -1   6          0.64          1.76         0.33 o
  -3  -1   6          8.24         12.77         0.73 o
  -2  -1   6       1185.70       1307.40         9.11 o
  -1  -1   6        653.97        679.30         6.56 o
   0  -1   6       1082.99       1143.76         7.00 o
   1  -1   6        134.64        135.24         2.38 o
   2  -1   6         70.24         72.61         2.37 o
   3  -1   6          4.70          5.73         0.89 o
   4  -1   6          0.18          0.97         0.33 o
   5  -1   6         13.38         14.06         0.97 o
   6  -1   6         25.08         22.80         0.75 o
   7  -1   6        198.26        191.82         3.68 o
   8  -1   6         17.75         18.97         1.10 o
   9  -1   6         14.15         18.45         1.25 o
  -8   0   6          5.17          5.25         0.38 o
  -7   0   6          8.16          8.52         0.69 o
  -6   0   6        384.97        383.72         6.07 o
  -5   0   6        100.14         94.03         2.03 o
  -4   0   6          2.32          2.17         0.34 o
  -3   0   6          2.08          4.33         0.42 o
  -2   0   6        443.54        452.61         3.96 o
  -1   0   6         41.18         35.62         0.82 o
   0   0   6        168.35        187.19         2.37 o
   1   0   6        514.99        522.17         8.50 o
   2   0   6       2051.10       2137.29        44.26 o
   3   0   6        916.28       1028.73        11.54 o
   4   0   6        133.25        143.86         6.70 o
   5   0   6        360.89        343.93         4.69 o
   6   0   6          0.25          0.98         0.18 o
   7   0   6        376.41        348.97         8.23 o
   8   0   6          0.27          2.04         2.53 o
   9   0   6         27.14         30.45         1.68 o
  -8   1   6          1.22          1.47         0.28 o
  -7   1   6         15.84         15.60         0.88 o
  -6   1   6         23.42         22.29         2.28 o
  -5   1   6        568.41        525.29         5.08 o
  -4   1   6        193.21        181.55         5.45 o
  -3   1   6         49.71         48.27         1.36 o
  -2   1   6         52.10         51.06         1.24 o
  -1   1   6         81.74         81.00         1.79 o
   0   1   6        814.80        863.68         6.68 o
   1   1   6         41.27         46.71         1.66 o
   2   1   6        230.10        260.21         6.21 o
   3   1   6        110.89        159.29         4.20 o
   4   1   6        228.30        264.10         6.21 o
   5   1   6          1.63          1.99         0.37 o
   6   1   6        445.84        443.95         6.79 o
   7   1   6        155.96        156.34         3.20 o
   8   1   6         59.29         54.94         1.91 o
   9   1   6         18.61         19.34         1.55 o
  -7   2   6         14.04         16.05         0.82 o
  -6   2   6          0.01          0.98         0.96 o
  -5   2   6        267.16        258.21         3.40 o
  -4   2   6        215.40        202.95         3.05 o
  -3   2   6         11.03         10.76         0.64 o
  -2   2   6          0.08          1.31         0.28 o
  -1   2   6         20.30         15.86         0.99 o
   0   2   6       1075.88       1119.18        10.93 o
   1   2   6         47.59         57.06         1.51 o
   2   2   6        224.23        245.02         5.09 o
   3   2   6        204.76        254.80         4.31 o
   4   2   6        363.42        399.02         7.65 o
   5   2   6        232.26        217.06         4.98 o
   6   2   6        134.93        140.93         2.28 o
   7   2   6        134.36        128.07         2.39 o
   8   2   6          7.50          7.71         0.58 o
   9   2   6         14.89         15.74         0.88 o
  -7   3   6          0.13         -0.03         0.20 o
  -6   3   6         55.98         58.94         2.80 o
  -5   3   6        212.21        212.67         5.62 o
  -4   3   6          6.44          8.71         0.56 o
  -3   3   6         66.22         62.70         2.03 o
  -2   3   6         93.03         95.86         1.68 o
  -1   3   6          3.34          1.56         0.25 o
   0   3   6        914.63       1050.68        31.13 o
   1   3   6        174.04        164.46         3.86 o
   2   3   6         21.76         22.15         0.92 o
   3   3   6         37.78         31.86         1.33 o
   4   3   6        382.57        420.86         7.77 o
   5   3   6        271.21        303.32         7.33 o
   6   3   6          2.33          5.50         0.68 o
   7   3   6        111.27        104.11         2.15 o
   8   3   6          1.30          1.25         0.28 o
   9   3   6          0.17          0.51         0.15 o
  -7   4   6         26.68         28.86         1.92 o
  -6   4   6          8.49          8.62         1.06 o
  -5   4   6          5.85          5.71         0.93 o
  -4   4   6        106.94         95.67         2.15 o
  -3   4   6        755.50        745.61        21.16 o
  -2   4   6         38.94         34.10         1.21 o
  -1   4   6        518.33        517.37         9.05 o
   0   4   6        805.12        848.22         9.12 o
   1   4   6        694.30        706.83        16.29 o
   2   4   6         70.04         80.68         1.78 o
   3   4   6         19.01         21.22         1.12 o
   4   4   6         47.33         63.33         2.70 o
   5   4   6         57.99         53.02         3.03 o
   6   4   6         58.20         50.86         1.31 o
   7   4   6         77.66         66.33         1.46 o
   8   4   6          9.96          8.08         0.51 o
   9   4   6         10.03          8.76         0.64 o
  -6   5   6          1.41          1.03         0.28 o
  -5   5   6          0.20          0.06         0.20 o
  -4   5   6         40.26         38.71         1.94 o
  -3   5   6        675.16        686.40         6.31 o
  -2   5   6         25.19         29.69         1.38 o
  -1   5   6        259.12        245.99         5.33 o
   0   5   6         17.06         22.00         1.01 o
   1   5   6         62.00         62.99         2.84 o
   2   5   6       1005.85       1153.50        14.04 o
   3   5   6          0.00          0.55         0.23 o
   4   5   6         28.51         32.81         1.75 o
   5   5   6         12.11         13.34         1.32 o
   6   5   6         70.83         72.98         1.85 o
   7   5   6         48.70         37.02         1.28 o
   8   5   6         72.98         61.66         1.95 o
   9   5   6         21.31         20.00         0.91 o
  -6   6   6          9.12         14.72         0.63 o
  -5   6   6         14.70         17.82         0.82 o
  -4   6   6         60.30         61.57         1.69 o
  -3   6   6        366.19        360.94         4.12 o
  -2   6   6         31.64         28.21         1.10 o
  -1   6   6         65.38         76.05         2.63 o
   0   6   6        471.39        475.95        11.85 o
   1   6   6         59.85         70.37         3.80 o
   2   6   6        368.60        382.04        12.13 o
   3   6   6        337.81        355.57         5.98 o
   4   6   6        105.27        104.41         3.38 o
   5   6   6        201.37        207.44         4.80 o
   6   6   6         28.14         23.72         0.95 o
   7   6   6        105.29         95.26         2.57 o
   8   6   6          0.01          0.18         0.17 o
   9   6   6          0.39         -0.09         0.27 o
  -6   7   6         59.61         71.88         1.79 o
  -5   7   6          0.02          0.19         0.27 o
  -4   7   6         48.50         45.62         1.95 o
  -3   7   6         52.94         54.96         1.37 o
  -2   7   6        263.25        251.84         2.80 o
  -1   7   6       1711.86       1693.23        14.65 o
   0   7   6         49.46         51.40         1.79 o
   1   7   6         46.76         48.29         3.19 o
   2   7   6          6.09          3.62         0.92 o
   3   7   6        224.35        244.13         5.26 o
   4   7   6         42.99         36.56         2.11 o
   5   7   6        250.37        263.46         2.99 o
   6   7   6         45.49         42.03         1.38 o
   7   7   6        220.56        196.13         3.70 o
   8   7   6         27.98         27.17         1.18 o
   9   7   6         22.53         24.47         1.69 o
  -5   8   6          1.25          2.02         0.28 o
  -4   8   6          6.60          6.57         0.76 o
  -3   8   6          1.91          2.34         0.30 o
  -2   8   6         15.36         14.65         0.73 o
  -1   8   6        733.00        712.64         5.89 o
   0   8   6        488.12        489.18         3.64 o
   1   8   6         43.94         40.73         1.22 o
   2   8   6          0.53          0.10         0.85 o
   3   8   6         16.05         18.42         0.94 o
   4   8   6         86.69         88.15         1.48 o
   5   8   6         88.04         93.87         2.05 o
   6   8   6          7.42          7.43         0.60 o
   7   8   6         15.07         13.84         0.78 o
   8   8   6         63.21         64.76         1.85 o
   9   8   6         10.35         12.37         0.59 o
  -4   9   6          2.54          2.99         0.38 o
  -3   9   6         29.40         33.37         1.13 o
  -2   9   6         68.25         67.11         1.76 o
  -1   9   6          7.32          9.59         0.60 o
   0   9   6        104.15        101.35         1.92 o
   1   9   6         15.40         15.53         0.75 o
   2   9   6          4.04          3.75         0.40 o
   3   9   6         71.29         62.54         1.28 o
   4   9   6         40.39         40.32         1.36 o
   5   9   6        105.97        105.80         2.22 o
   6   9   6          2.84          2.54         0.36 o
   7   9   6         23.12         22.29         1.16 o
   8   9   6          0.00         -0.06         0.14 o
  -4  10   6         72.62         93.83         2.36 o
  -3  10   6          7.29          8.22         0.50 o
  -2  10   6         24.09         23.54         0.99 o
  -1  10   6          0.81          0.74         0.23 o
   0  10   6        396.88        381.93         3.70 o
   1  10   6         79.29         73.41         1.43 o
   2  10   6         36.88         38.99         1.17 o
   3  10   6         35.83         38.31         1.14 o
   4  10   6         22.42         21.94         1.02 o
   5  10   6         17.06         17.37         1.13 o
   6  10   6         11.28         10.35         0.85 o
   7  10   6          0.87          0.66         0.26 o
   8  10   6         20.88         23.26         0.90 o
  -3  11   6          0.14          0.04         0.13 o
  -2  11   6          1.39          1.08         0.22 o
  -1  11   6          5.92          6.05         0.49 o
   0  11   6        126.21        127.17         2.00 o
   1  11   6         10.73         13.52         0.58 o
   2  11   6         20.85         24.84         0.90 o
   3  11   6          7.43          7.78         0.50 o
   4  11   6         16.99         16.42         0.86 o
   5  11   6        110.63        108.00         2.66 o
   6  11   6          0.90          1.03         0.29 o
   7  11   6          3.04          2.97         0.37 o
  -1  12   6          1.83          1.80         0.24 o
   0  12   6          2.88          4.04         0.29 o
   1  12   6         41.88         40.00         1.20 o
   2  12   6        129.94        132.08         2.22 o
   3  12   6          5.29          5.95         0.41 o
   4  12   6         21.56         21.96         0.91 o
   5  12   6         12.94         15.12         0.89 o
   6  12   6         48.44         56.89         2.16 o
   0  13   6         22.40         23.66         0.55 o
   1  13   6          2.87          4.46         0.28 o
   2  13   6        259.50        260.75         2.17 o
   3  13   6          0.04          0.19         0.13 o
   4  13   6         20.49         20.36         0.72 o
   5  13   6         45.75         51.56         0.96 o
  -2 -11   7          4.99          5.93         0.37 o
  -1 -11   7          2.13          1.45         0.19 o
   0 -11   7         69.54         76.01         1.46 o
  -4 -10   7         12.67         14.29         0.54 o
  -3 -10   7          0.36          0.47         0.13 o
  -2 -10   7          0.00         -0.04         0.13 o
  -1 -10   7          6.17          5.57         0.37 o
   0 -10   7          1.72          1.88         0.27 o
   1 -10   7         72.16         75.15         1.30 o
   2 -10   7          0.34          0.55         0.16 o
   3 -10   7          2.40          2.16         0.25 o
  -5  -9   7         72.78         70.05         3.28 o
  -4  -9   7        105.29        113.66         3.00 o
  -3  -9   7          4.16          4.13         0.35 o
  -2  -9   7         10.65         10.02         0.56 o
  -1  -9   7          7.07          6.50         0.46 o
   0  -9   7          0.19          0.25         0.17 o
   1  -9   7         77.30         75.55         1.76 o
   2  -9   7         89.87         95.57         2.38 o
   3  -9   7          1.51          1.95         0.27 o
   4  -9   7          5.99          6.38         0.41 o
  -6  -8   7          0.04          0.16         0.14 o
  -5  -8   7          2.15          2.11         0.26 o
  -4  -8   7        207.43        199.60         2.84 o
  -3  -8   7         47.21         39.78         1.15 o
  -2  -8   7         82.50         78.65         1.48 o
  -1  -8   7          7.84          7.35         0.52 o
   0  -8   7          0.36          0.37         0.17 o
   1  -8   7         35.38         33.85         1.09 o
   2  -8   7         37.28         31.99         1.50 o
   3  -8   7          6.98          7.59         0.71 o
   4  -8   7         15.06         16.22         0.94 o
   5  -8   7          2.21          2.57         0.36 o
  -6  -7   7          3.92          2.93         0.37 o
  -5  -7   7          1.17          1.45         0.37 o
  -4  -7   7          9.49         12.39         0.63 o
  -3  -7   7         10.00          6.12         0.47 o
  -2  -7   7        190.95        169.68         2.20 o
  -1  -7   7         63.51         61.75         1.41 o
   0  -7   7        136.06        132.46         2.21 o
   1  -7   7        258.51        248.94         3.38 o
   2  -7   7         70.22         67.66         2.25 o
   3  -7   7          2.63          2.36         0.63 o
   4  -7   7         49.18         43.52         2.39 o
   5  -7   7         50.39         51.85         2.31 o
   6  -7   7          2.14          1.55         0.26 o
  -7  -6   7          6.32          9.23         0.84 o
  -6  -6   7         35.04         37.87         1.35 o
  -5  -6   7          0.30          0.79         0.23 o
  -4  -6   7         83.88         73.95         2.16 o
  -3  -6   7         48.73         34.32         1.10 o
  -2  -6   7          3.07          2.30         0.26 o
  -1  -6   7        269.18        270.06         3.29 o
   0  -6   7         49.59         46.01         1.17 o
   1  -6   7        102.96        102.00         2.05 o
   2  -6   7          2.42          0.83         0.42 o
   3  -6   7          0.00          0.81         0.41 o
   4  -6   7         42.36         36.90         2.28 o
   5  -6   7          7.16          5.89         0.87 o
   6  -6   7          4.69          5.37         0.49 o
  -7  -5   7          5.68          5.09         0.36 o
  -6  -5   7          7.17          6.86         0.61 o
  -5  -5   7          3.47          2.58         0.45 o
  -4  -5   7         12.29         12.84         0.69 o
  -3  -5   7         31.15         34.43         0.97 o
  -2  -5   7        117.41        106.87         1.47 o
  -1  -5   7          9.74         11.30         0.78 o
   0  -5   7         19.67         20.03         1.13 o
   1  -5   7        801.61        765.19        22.49 o
   2  -5   7         14.80         13.89         1.04 o
   3  -5   7         58.14         54.78         2.34 o
   4  -5   7        132.59        105.91         3.84 o
   5  -5   7         19.63         20.75         1.12 o
   6  -5   7          7.50          9.76         0.75 o
   7  -5   7          9.08          8.97         0.62 o
  -7  -4   7          3.64          2.68         0.27 o
  -6  -4   7          3.31          3.26         0.46 o
  -5  -4   7         13.74         12.25         0.74 o
  -4  -4   7        142.14        149.56         2.07 o
  -3  -4   7         20.37         21.89         0.67 o
  -2  -4   7         75.15         76.28         2.30 o
  -1  -4   7          0.00          0.13         0.19 o
   0  -4   7         10.38         11.76         1.26 o
   1  -4   7         35.35         38.16         2.59 o
   2  -4   7        308.25        308.27         7.36 o
   3  -4   7         25.94         20.01         1.24 o
   4  -4   7         76.09         73.99         2.67 o
   5  -4   7         31.46         28.63         1.09 o
   6  -4   7          4.02          4.12         0.51 o
   7  -4   7         21.21         19.57         1.02 o
   8  -4   7          1.10          1.50         0.20 o
  -7  -3   7         18.91         21.52         0.77 o
  -6  -3   7          0.03         -0.18         0.27 o
  -5  -3   7         14.76         13.31         0.78 o
  -4  -3   7          6.03          5.03         0.34 o
  -3  -3   7         22.78         27.42         1.03 o
  -2  -3   7          0.69          1.36         0.24 o
  -1  -3   7         84.60         88.86         2.25 o
   0  -3   7         72.56         92.29         3.60 o
   1  -3   7        261.42        278.50         7.21 o
   2  -3   7          1.14          0.73         0.38 o
   3  -3   7          7.68         12.42         1.85 o
   4  -3   7        274.73        238.65         4.19 o
   5  -3   7         33.79         36.73         1.23 o
   6  -3   7         40.66         34.79         1.55 o
   7  -3   7          2.87          2.79         0.43 o
   8  -3   7          0.46          0.18         0.26 o
  -7  -2   7        297.28        309.82         5.26 o
  -6  -2   7         27.39         29.31         1.35 o
  -5  -2   7         32.58         27.90         1.13 o
  -4  -2   7         84.19         80.91         1.31 o
  -3  -2   7         43.13         47.40         1.61 o
  -2  -2   7         83.78         97.86         2.28 o
  -1  -2   7        324.40        323.77         5.05 o
   0  -2   7       1270.21       1286.52         9.89 o
   1  -2   7         43.31         45.24         1.71 o
   2  -2   7        135.48        119.04         2.58 o
   3  -2   7         25.23         17.24         1.69 o
   4  -2   7          0.10          0.33         0.37 o
   5  -2   7         17.11         20.34         0.98 o
   6  -2   7        168.14        158.06         3.34 o
   7  -2   7         28.50         28.31         1.38 o
   8  -2   7          0.49          0.26         0.18 o
  -7  -1   7         42.61         46.59         2.10 o
  -6  -1   7         84.43         80.03         2.21 o
  -5  -1   7        224.73        218.15         3.13 o
  -4  -1   7         17.49         16.78         0.64 o
  -3  -1   7          7.09          7.65         0.65 o
  -2  -1   7          6.39          3.89         0.58 o
  -1  -1   7        810.13        838.13         7.89 o
   0  -1   7        830.79        851.79        11.10 o
   1  -1   7         32.89         33.40         1.58 o
   2  -1   7         75.48         77.26         1.83 o
   3  -1   7         35.16         29.72         2.15 o
   4  -1   7         87.31         90.28         3.95 o
   5  -1   7          9.71         11.55         0.56 o
   6  -1   7        320.27        313.37         3.88 o
   7  -1   7         84.57         89.71         3.59 o
   8  -1   7          1.42          1.44         0.49 o
   9  -1   7          0.14          0.14         0.17 o
  -7   0   7        127.05        134.80         2.44 o
  -6   0   7       1163.74       1117.42        10.51 o
  -5   0   7         25.32         22.57         1.01 o
  -4   0   7         64.48         67.29         1.60 o
  -3   0   7         39.83         38.73         1.32 o
  -2   0   7         17.96         22.14         0.96 o
  -1   0   7         85.39         88.54         2.05 o
   0   0   7       1033.21       1062.58        11.48 o
   1   0   7        405.40        423.85         8.30 o
   2   0   7        177.75        228.99         7.75 o
   3   0   7         37.36         32.53         2.21 o
   4   0   7         23.45         31.47         2.28 o
   5   0   7        154.77        127.38         4.81 o
   6   0   7        165.41        160.58         2.84 o
   7   0   7        158.24        151.32         3.27 o
   8   0   7          1.19          1.08         0.30 o
   9   0   7          9.52          7.69         0.82 o
  -7   1   7         10.79         12.44         0.70 o
  -6   1   7         16.44         14.95         1.41 o
  -5   1   7         62.43         59.42         1.41 o
  -4   1   7         82.45         87.85         1.64 o
  -3   1   7         46.66         50.05         1.47 o
  -2   1   7        803.57        830.10         5.38 o
  -1   1   7        615.26        684.12         7.92 o
   0   1   7         91.11        129.07         2.36 o
   1   1   7        127.89        135.21         4.00 o
   2   1   7        347.87        366.40         6.69 o
   3   1   7        357.92        370.97         7.62 o
   4   1   7        212.13        200.10         5.71 o
   5   1   7          0.34          0.35         0.47 o
   6   1   7        146.46        142.59         2.09 o
   7   1   7         68.20         69.77         1.87 o
   8   1   7         43.88         44.85         1.40 o
   9   1   7         60.34         73.74         2.60 o
  -7   2   7          0.24          0.41         0.20 o
  -6   2   7          0.30          0.52         0.23 o
  -5   2   7         95.89         92.22         2.00 o
  -4   2   7         77.27         83.17         1.70 o
  -3   2   7        242.10        229.76         5.82 o
  -2   2   7         21.19         21.62         0.86 o
  -1   2   7        238.98        226.25         3.30 o
   0   2   7        338.50        335.46         5.67 o
   1   2   7          5.60          4.69         0.46 o
   2   2   7         83.68        110.72         3.03 o
   3   2   7        962.78       1042.16        23.15 o
   4   2   7        251.44        284.46         6.82 o
   5   2   7         21.91         26.99         3.10 o
   6   2   7        791.47        817.14        10.72 o
   7   2   7         67.43         66.65         1.75 o
   8   2   7         43.65         43.11         1.33 o
   9   2   7         41.82         51.24         1.40 o
  -7   3   7          4.26          5.91         0.46 o
  -6   3   7         58.87         57.79         2.61 o
  -5   3   7          0.00         -0.04         0.22 o
  -4   3   7        636.94        607.84        12.74 o
  -3   3   7        251.12        250.71         4.23 o
  -2   3   7         18.16         19.93         0.88 o
  -1   3   7        106.48         87.53         2.39 o
   0   3   7         53.05         56.83         2.42 o
   1   3   7        195.60        202.42         3.52 o
   2   3   7         14.66         11.68         1.01 o
   3   3   7         82.69         79.73         2.25 o
   4   3   7         13.83         13.58         1.16 o
   5   3   7         77.23         93.88         2.84 o
   6   3   7        128.67        128.44         2.23 o
   7   3   7         21.11         24.89         1.07 o
   8   3   7         11.34         11.26         0.70 o
   9   3   7         89.81        103.29         2.08 o
  -6   4   7          4.21          4.10         0.60 o
  -5   4   7        270.75        250.43         5.89 o
  -4   4   7        345.91        376.72         4.67 o
  -3   4   7         89.04         94.73         1.89 o
  -2   4   7         91.81         83.52         2.38 o
  -1   4   7         73.47         75.24         1.96 o
   0   4   7          5.52          6.00         0.81 o
   1   4   7       1141.12       1225.13        18.18 o
   2   4   7        112.51         93.50         3.41 o
   3   4   7         20.30         27.45         1.34 o
   4   4   7         22.56         28.01         1.44 o
   5   4   7         27.48         29.05         1.83 o
   6   4   7        143.87        150.95         2.76 o
   7   4   7         49.96         41.55         1.22 o
   8   4   7         56.31         54.83         1.49 o
   9   4   7          1.85          2.65         0.53 o
  -6   5   7          3.64          4.95         0.49 o
  -5   5   7          0.88          1.80         0.37 o
  -4   5   7        163.23        146.92         3.35 o
  -3   5   7         14.66         16.52         0.74 o
  -2   5   7         41.37         44.34         1.61 o
  -1   5   7          9.55          9.21         0.70 o
   0   5   7          0.08          0.47         0.37 o
   1   5   7          2.08          2.74         0.60 o
   2   5   7        329.83        317.75         7.63 o
   3   5   7          4.80          6.88         0.97 o
   4   5   7         19.76         18.10         1.17 o
   5   5   7         10.08         12.23         1.21 o
   6   5   7         61.77         60.92         1.54 o
   7   5   7          1.11          2.88         0.38 o
   8   5   7         44.15         44.62         2.03 o
   9   5   7         71.05         76.72         2.67 o
  -6   6   7          3.73          4.64         0.31 o
  -5   6   7         57.41         55.02         1.75 o
  -4   6   7         25.07         27.47         1.10 o
  -3   6   7          9.42          9.07         0.67 o
  -2   6   7       1654.82       1647.87        10.00 o
  -1   6   7          0.95          2.03         0.76 o
   0   6   7        296.92        280.05         6.00 o
   1   6   7         12.21         22.70         1.68 o
   2   6   7         50.10         49.63         3.19 o
   3   6   7          9.39          7.77         1.23 o
   4   6   7        150.69        143.02         4.06 o
   5   6   7        279.53        274.39         4.13 o
   6   6   7         34.89         33.60         1.49 o
   7   6   7          0.01          0.34         0.27 o
   8   6   7          2.39          2.96         0.45 o
   9   6   7         13.64         14.09         1.15 o
  -5   7   7          1.13          2.61         0.35 o
  -4   7   7          0.66          1.00         0.21 o
  -3   7   7          4.09          5.84         0.53 o
  -2   7   7         72.11         71.37         1.56 o
  -1   7   7          7.22          6.97         0.58 o
   0   7   7        176.75        166.94         2.07 o
   1   7   7         47.06         42.23         2.39 o
   2   7   7         16.13         10.61         1.58 o
   3   7   7         70.34         84.11         4.23 o
   4   7   7        481.81        521.92         6.88 o
   5   7   7        307.26        301.92         3.57 o
   6   7   7          1.78          1.59         0.28 o
   7   7   7         23.87         24.02         1.28 o
   8   7   7          0.68          1.29         0.32 o
   9   7   7          5.92          4.66         0.57 o
  -5   8   7        124.03        139.38         8.65 o
  -4   8   7          0.01          0.21         0.15 o
  -3   8   7          5.35          6.35         0.45 o
  -2   8   7        129.87        131.93         2.11 o
  -1   8   7        368.32        343.60         5.31 o
   0   8   7         31.19         31.51         1.16 o
   1   8   7         19.89         20.22         0.70 o
   2   8   7          3.03          4.98         0.44 o
   3   8   7        168.89        182.39         2.28 o
   4   8   7        135.94        140.75         2.35 o
   5   8   7        359.84        355.91         4.00 o
   6   8   7         40.06         41.97         1.37 o
   7   8   7          9.83         11.11         0.70 o
   8   8   7         10.88         12.58         0.83 o
   9   8   7          5.46          4.42         0.54 o
  -4   9   7          1.23          1.93         0.29 o
  -3   9   7          0.40          0.55         0.19 o
  -2   9   7          1.65          2.16         0.33 o
  -1   9   7         30.52         24.67         1.10 o
   0   9   7        451.04        426.00         4.56 o
   1   9   7        124.28        114.44         2.35 o
   2   9   7          0.01          0.02         0.23 o
   3   9   7          1.27          1.68         0.21 o
   4   9   7         20.26         20.94         0.83 o
   5   9   7         79.85         82.15         1.93 o
   6   9   7         11.15         10.41         0.69 o
   7   9   7          2.26          1.78         0.27 o
   8   9   7          2.75          1.67         0.45 o
  -3  10   7          1.46          1.28         0.20 o
  -2  10   7         28.56         29.72         1.05 o
  -1  10   7         80.73         82.98         1.91 o
   0  10   7        131.69        126.52         2.43 o
   1  10   7         10.87          9.90         0.65 o
   2  10   7         73.10         62.82         1.32 o
   3  10   7         67.22         58.47         1.42 o
   4  10   7          2.45          2.69         0.37 o
   5  10   7         10.47          9.47         0.86 o
   6  10   7         34.86         37.27         1.54 o
   7  10   7          4.64          5.07         0.50 o
   8  10   7         84.31         98.09         2.68 o
  -2  11   7          0.11          0.03         0.12 o
  -1  11   7          6.04          7.02         0.38 o
   0  11   7         41.77         44.13         0.99 o
   1  11   7        138.38        139.73         2.90 o
   2  11   7         63.80         59.60         1.87 o
   3  11   7         15.06         10.66         0.57 o
   4  11   7          0.85          0.41         0.14 o
   5  11   7          1.53          2.95         0.48 o
   6  11   7          6.05          7.01         0.64 o
   7  11   7          4.81          5.55         0.44 o
  -1  12   7          7.92          9.45         0.40 o
   0  12   7         65.73         74.25         1.08 o
   1  12   7        168.45        181.79         3.22 o
   2  12   7          9.99         11.47         0.54 o
   3  12   7         42.47         41.65         0.90 o
   4  12   7          0.33          0.53         0.19 o
   5  12   7         32.83         38.59         1.38 o
   6  12   7         74.55         86.46         1.85 o
   1  13   7         19.53         18.27         0.58 o
   2  13   7         23.28         23.15         0.61 o
   3  13   7         31.81         27.94         1.14 o
   4  13   7          0.20          0.27         0.13 o
  -2 -10   8          3.86          3.98         0.27 o
  -1 -10   8         40.14         49.88         1.17 o
   0 -10   8          0.00          0.20         0.13 o
   1 -10   8         68.35         67.96         1.56 o
  -4  -9   8         15.56         14.26         0.58 o
  -3  -9   8          0.80          1.01         0.19 o
  -2  -9   8         17.30         19.06         0.70 o
  -1  -9   8          0.78          1.22         0.20 o
   0  -9   8          2.87          2.86         0.36 o
   1  -9   8         16.55         18.62         0.80 o
   2  -9   8          4.78          5.34         0.76 o
   3  -9   8          0.00          0.32         0.12 o
  -5  -8   8          1.98          2.60         0.33 o
  -4  -8   8          0.01          0.27         0.14 o
  -3  -8   8         30.70         30.69         0.95 o
  -2  -8   8          0.27          0.39         0.16 o
  -1  -8   8          0.13          0.25         0.17 o
   0  -8   8         18.12         19.09         0.94 o
   1  -8   8          1.30          0.95         0.27 o
   2  -8   8         23.84         26.02         1.53 o
   3  -8   8          3.45          3.46         0.31 o
   4  -8   8          5.08          4.42         0.46 o
  -5  -7   8         11.36         12.19         0.59 o
  -4  -7   8          1.22          0.94         0.21 o
  -3  -7   8         24.33         24.34         0.90 o
  -2  -7   8         99.22         97.19         1.64 o
  -1  -7   8          0.22          0.50         0.21 o
   0  -7   8         12.94         12.96         0.62 o
   1  -7   8          0.07          0.08         0.16 o
   2  -7   8         95.77        102.01         2.95 o
   3  -7   8          0.04          0.32         0.21 o
   4  -7   8          5.53          5.50         0.48 o
   5  -7   8         10.71         10.89         0.72 o
  -6  -6   8          0.77          0.50         0.18 o
  -5  -6   8          0.17          0.11         0.15 o
  -4  -6   8          3.76          4.88         0.41 o
  -3  -6   8        162.25        141.62         2.78 o
  -2  -6   8          0.35          0.67         0.15 o
  -1  -6   8         18.40         16.22         0.68 o
   0  -6   8        240.49        232.67         3.38 o
   1  -6   8          9.32         10.35         0.72 o
   2  -6   8        118.32        110.65         2.87 o
   3  -6   8         21.44         18.98         1.18 o
   4  -6   8          2.10          2.69         0.68 o
   5  -6   8          1.52          1.15         0.27 o
   6  -6   8          7.10          8.65         0.63 o
  -6  -5   8          3.43          2.52         0.36 o
  -5  -5   8         10.42         10.79         0.65 o
  -4  -5   8          3.63          3.97         0.38 o
  -3  -5   8          2.89          1.99         0.25 o
  -2  -5   8          0.34          0.61         0.14 o
  -1  -5   8         38.08         37.76         0.89 o
   0  -5   8         23.57         22.06         0.80 o
   1  -5   8        342.54        358.63         5.90 o
   2  -5   8          1.99          1.12         0.30 o
   3  -5   8         41.82         37.23         2.35 o
   4  -5   8         44.71         33.32         2.19 o
   5  -5   8         10.21          9.20         0.61 o
   6  -5   8          0.17         -0.04         0.16 o
   7  -5   8         12.06         13.88         0.66 o
  -7  -4   8         35.08         39.50         1.41 o
  -6  -4   8          1.28          1.04         0.28 o
  -5  -4   8          4.65          3.85         0.42 o
  -4  -4   8         19.55         18.93         0.72 o
  -3  -4   8        160.26        137.74         1.95 o
  -2  -4   8         13.92          8.41         0.42 o
  -1  -4   8        146.18        143.53         1.84 o
   0  -4   8        549.11        533.35         6.77 o
   1  -4   8          4.38          4.83         1.02 o
   2  -4   8        107.09        101.97         2.21 o
   3  -4   8        104.52         95.87         2.91 o
   4  -4   8         99.18         84.95         3.49 o
   5  -4   8        100.78         90.84         1.93 o
   6  -4   8          3.30          2.32         0.37 o
   7  -4   8          0.45          1.08         0.26 o
  -7  -3   8          3.21          3.56         0.49 o
  -6  -3   8         21.04         21.61         1.07 o
  -5  -3   8         41.23         39.73         1.61 o
  -4  -3   8          5.50          5.78         0.37 o
  -3  -3   8         15.65         13.70         0.56 o
  -2  -3   8         17.68         18.29         0.55 o
  -1  -3   8        107.21        111.12         2.34 o
   0  -3   8         62.88         56.99         1.94 o
   1  -3   8        105.61        108.54         2.60 o
   2  -3   8         33.68         30.21         2.36 o
   3  -3   8         26.67         28.38         1.48 o
   4  -3   8          1.48          0.99         1.15 o
   5  -3   8          0.11          1.45         0.25 o
   6  -3   8          5.15          4.49         0.43 o
   7  -3   8         21.15         24.01         1.16 o
   8  -3   8          8.10         11.89         0.61 o
  -7  -2   8        199.89        223.01         3.92 o
  -6  -2   8        176.83        165.35         2.98 o
  -5  -2   8          0.27          0.19         0.17 o
  -4  -2   8          1.51          2.38         0.25 o
  -3  -2   8         15.72         20.03         0.69 o
  -2  -2   8         79.40         71.13         1.96 o
  -1  -2   8          4.45          5.81         0.43 o
   0  -2   8        486.82        452.26         6.07 o
   1  -2   8         36.22         32.16         1.41 o
   2  -2   8         18.55         24.73         1.22 o
   3  -2   8          5.84          7.85         1.22 o
   4  -2   8         58.07         47.30         1.36 o
   5  -2   8         27.18         24.10         1.05 o
   6  -2   8         68.78         61.56         1.66 o
   7  -2   8         46.46         48.32         1.45 o
   8  -2   8          0.02          0.08         0.18 o
  -7  -1   8        189.44        195.05         2.60 o
  -6  -1   8         67.72         68.84         1.59 o
  -5  -1   8         25.80         27.21         1.21 o
  -4  -1   8         13.76         11.52         0.50 o
  -3  -1   8         43.72         43.29         0.93 o
  -2  -1   8         16.37         10.25         0.75 o
  -1  -1   8          4.94          7.20         0.61 o
   0  -1   8        214.73        202.34         4.49 o
   1  -1   8        458.01        450.00         5.14 o
   2  -1   8          6.08          4.99         0.51 o
   3  -1   8         93.09        106.85         4.50 o
   4  -1   8          8.25          6.40         1.12 o
   5  -1   8         92.83         83.61         1.76 o
   6  -1   8          1.75          0.68         0.27 o
   7  -1   8         15.00         17.25         0.85 o
   8  -1   8          6.07          8.34         0.64 o
  -7   0   8          9.43          9.43         0.56 o
  -6   0   8         56.63         53.91         1.74 o
  -5   0   8        103.19        105.15         2.18 o
  -4   0   8          0.30          0.10         0.16 o
  -3   0   8        105.12        113.05         1.44 o
  -2   0   8         29.57         34.96         1.27 o
  -1   0   8         69.00         76.85         2.24 o
   0   0   8         44.17         47.82         1.51 o
   1   0   8        148.43        159.07         4.55 o
   2   0   8         17.10         15.24         1.51 o
   3   0   8          4.21          4.84         0.93 o
   4   0   8          0.89          0.93         1.41 o
   5   0   8         19.32         21.71         0.89 o
   6   0   8         39.25         34.26         1.27 o
   7   0   8         65.45         71.41         2.62 o
   8   0   8          5.85          5.68         0.69 o
   9   0   8          6.31          8.61         0.82 o
  -7   1   8         14.86         16.09         1.05 o
  -6   1   8        181.80        187.33         4.61 o
  -5   1   8         34.80         35.13         1.06 o
  -4   1   8         17.63         17.47         0.74 o
  -3   1   8        284.54        280.93         3.70 o
  -2   1   8         20.53         22.34         1.00 o
  -1   1   8         65.44         64.00         1.86 o
   0   1   8          3.51          1.34         0.28 o
   1   1   8        346.19        349.93         7.03 o
   2   1   8        157.34        166.20         4.56 o
   3   1   8        285.08        279.97         6.80 o
   4   1   8         26.86         22.89         2.05 o
   5   1   8         32.53         42.22         1.08 o
   6   1   8         33.72         31.67         1.05 o
   7   1   8         13.47         13.64         0.69 o
   8   1   8          5.81          5.31         0.58 o
   9   1   8          0.47          1.19         0.37 o
  -7   2   8          0.72          1.27         0.21 o
  -6   2   8        187.44        188.74         4.51 o
  -5   2   8        224.26        219.86         9.67 o
  -4   2   8        183.21        183.16         3.53 o
  -3   2   8          2.63          1.79         0.19 o
  -2   2   8          2.01          1.43         0.26 o
  -1   2   8         13.99         11.76         0.79 o
   0   2   8          9.17          4.06         0.56 o
   1   2   8         13.34         20.02         1.36 o
   2   2   8          8.41         12.83         1.13 o
   3   2   8        161.55        166.84         5.12 o
   4   2   8         67.10         76.09         3.70 o
   5   2   8        122.80        128.26         2.49 o
   6   2   8        298.01        284.66         3.12 o
   7   2   8          2.28          1.99         0.28 o
   8   2   8          7.56          7.67         0.74 o
   9   2   8          0.71          0.70         0.19 o
  -6   3   8         30.09         31.11         1.25 o
  -5   3   8         93.85         94.04         3.51 o
  -4   3   8        136.87        128.95         4.23 o
  -3   3   8        119.55        131.94         1.95 o
  -2   3   8         62.54         67.62         1.93 o
  -1   3   8         11.43         14.41         0.99 o
   0   3   8         54.30         60.42         2.65 o
   1   3   8          0.16          0.39         0.36 o
   2   3   8        100.77        114.14         3.51 o
   3   3   8          7.42          4.43         0.68 o
   4   3   8         73.73         83.11         3.77 o
   5   3   8        393.78        376.54         4.25 o
   6   3   8          0.38          0.88         0.29 o
   7   3   8         36.82         36.76         1.30 o
   8   3   8         27.48         27.74         1.32 o
   9   3   8         11.29         13.62         1.02 o
  -6   4   8         24.71         25.64         1.05 o
  -5   4   8          8.18          8.38         0.74 o
  -4   4   8         11.41         12.24         1.17 o
  -3   4   8         17.55         19.01         0.78 o
  -2   4   8         45.42         48.26         1.27 o
  -1   4   8         24.10         19.53         1.06 o
   0   4   8         42.64         45.50         2.37 o
   1   4   8         51.67         62.66         2.72 o
   2   4   8         21.66         25.44         1.70 o
   3   4   8         78.37         79.25         3.92 o
   4   4   8         15.78         19.62         2.45 o
   5   4   8        160.98        166.26         4.78 o
   6   4   8        281.16        272.34         4.39 o
   7   4   8          5.01          5.97         0.53 o
   8   4   8          2.72          2.60         0.42 o
   9   4   8          0.02          0.93         0.35 o
  -6   5   8          0.70         -0.05         0.14 o
  -5   5   8        169.38        169.09         3.07 o
  -4   5   8          0.41          0.78         0.20 o
  -3   5   8        297.56        296.72         3.78 o
  -2   5   8         75.28         78.28         1.32 o
  -1   5   8         10.80         10.81         0.79 o
   0   5   8         30.32         29.76         2.00 o
   1   5   8        254.52        255.27         5.64 o
   2   5   8        103.95        110.39         4.21 o
   3   5   8         17.29         12.04         1.57 o
   4   5   8         44.07         44.99         2.90 o
   5   5   8          0.92          0.43         0.27 o
   6   5   8          7.00          7.67         0.72 o
   7   5   8         37.26         38.30         2.41 o
   8   5   8          0.25          0.13         0.32 o
   9   5   8          6.95          7.17         0.80 o
  -5   6   8         53.02         49.73         1.53 o
  -4   6   8        125.77        125.41         2.23 o
  -3   6   8         12.44         12.03         0.63 o
  -2   6   8        439.95        443.37         7.62 o
  -1   6   8         25.46         29.34         1.09 o
   0   6   8          0.12          0.49         0.35 o
   1   6   8          2.40          1.03         0.43 o
   2   6   8        106.47        103.55         4.85 o
   3   6   8          0.04          0.04         0.48 o
   4   6   8        144.65        135.92         2.54 o
   5   6   8         17.80         22.01         0.91 o
   6   6   8         91.04         82.71         2.34 o
   7   6   8         12.79         13.37         0.93 o
   8   6   8          5.89          6.16         0.59 o
   9   6   8          0.08          0.11         0.22 o
  -5   7   8         30.87         39.63         1.18 o
  -4   7   8         20.98         17.46         0.78 o
  -3   7   8         97.54         98.20         2.04 o
  -2   7   8        437.30        433.64         9.16 o
  -1   7   8        643.64        600.68         4.73 o
   0   7   8        191.94        180.82         2.03 o
   1   7   8          4.54          7.60         0.47 o
   2   7   8          0.06          1.02         0.24 o
   3   7   8          7.27          6.66         0.69 o
   4   7   8        257.89        254.30         3.00 o
   5   7   8         88.15         84.76         2.10 o
   6   7   8         80.70         74.81         2.24 o
   7   7   8          0.07          0.42         0.30 o
   8   7   8          0.01          0.10         0.19 o
  -4   8   8         49.51         57.47         1.53 o
  -3   8   8         38.85         38.65         1.00 o
  -2   8   8        296.64        278.31         5.33 o
  -1   8   8       1287.99       1193.84         7.50 o
   0   8   8        231.30        218.90         3.24 o
   1   8   8          0.12          0.13         0.16 o
   2   8   8         51.97         53.19         1.58 o
   3   8   8         36.16         39.17         1.16 o
   4   8   8          1.05          1.72         0.36 o
   5   8   8        116.07        111.51         2.21 o
   6   8   8         64.10         62.63         2.13 o
   7   8   8         61.90         58.84         1.89 o
   8   8   8         24.72         22.96         1.05 o
  -4   9   8          9.37          9.71         0.86 o
  -3   9   8          1.35          2.12         0.26 o
  -2   9   8          0.19          0.37         0.18 o
  -1   9   8        229.78        199.86         3.01 o
   0   9   8          1.74          0.63         0.21 o
   1   9   8         75.83         70.02         1.83 o
   2   9   8        179.63        156.92         2.76 o
   3   9   8         39.04         35.83         1.13 o
   4   9   8          1.56          1.26         0.22 o
   5   9   8          7.07          8.06         0.59 o
   6   9   8          8.30          7.94         0.58 o
   7   9   8          0.09          0.12         0.20 o
   8   9   8        178.80        191.52         3.86 o
  -3  10   8         41.25         54.17         1.33 o
  -2  10   8          2.18          2.38         0.30 o
  -1  10   8          1.90          2.31         0.32 o
   0  10   8         79.03         75.01         1.82 o
   1  10   8         22.75         20.09         0.95 o
   2  10   8         61.07         48.63         1.51 o
   3  10   8         33.21         33.11         1.59 o
   4  10   8         18.83         22.04         0.97 o
   5  10   8         55.42         52.76         1.87 o
   6  10   8          0.14          0.41         0.32 o
   7  10   8         31.71         32.09         1.76 o
  -2  11   8         14.36         17.77         0.60 o
  -1  11   8         16.78         19.09         0.66 o
   0  11   8          1.26          2.19         0.26 o
   1  11   8        116.57        118.95         1.84 o
   2  11   8        132.89        120.76         2.23 o
   3  11   8          1.47          2.27         0.27 o
   4  11   8         19.46         21.80         0.93 o
   5  11   8          6.15          7.65         0.69 o
   6  11   8          0.59          1.06         0.26 o
   7  11   8          1.99          2.42         0.45 o
   0  12   8         18.84         24.35         0.66 o
   1  12   8         54.23         56.11         1.29 o
   2  12   8          0.70          0.80         0.16 o
   3  12   8         22.58         21.34         0.70 o
   4  12   8          2.84          2.85         0.39 o
   5  12   8          4.30          5.79         0.52 o
   6  12   8         15.43         17.86         1.11 o
   2  13   8         16.86         18.23         0.60 o
   3  13   8         20.04         17.47         0.75 o
  -3  -9   9         43.66         40.74         0.78 o
  -2  -9   9         15.51         16.81         0.57 o
  -1  -9   9          6.39          6.84         0.47 o
   0  -9   9          5.95          7.62         0.49 o
   1  -9   9         44.99         42.51         1.04 o
   2  -9   9         67.62         71.91         1.57 o
  -4  -8   9          6.94          5.41         0.29 o
  -3  -8   9          9.41         10.64         0.50 o
  -2  -8   9         34.81         33.24         0.94 o
  -1  -8   9          0.08          0.73         0.23 o
   0  -8   9          0.12          0.23         0.17 o
   1  -8   9         22.54         24.15         0.94 o
   2  -8   9         64.78         61.80         1.75 o
   3  -8   9          6.89         10.74         0.45 o
   4  -8   9         16.07         17.88         0.76 o
  -5  -7   9          2.01          1.71         0.27 o
  -4  -7   9          6.28          4.86         0.34 o
  -3  -7   9          7.82          6.56         0.45 o
  -2  -7   9         60.99         56.59         1.34 o
  -1  -7   9         15.25         14.23         0.68 o
   0  -7   9         10.74         11.24         0.73 o
   1  -7   9          8.38          9.59         0.65 o
   2  -7   9         26.88         26.50         1.26 o
   3  -7   9          4.08          4.87         0.42 o
   4  -7   9          6.86          7.04         0.46 o
   5  -7   9        148.54        168.75         2.45 o
  -5  -6   9          1.61          1.70         0.23 o
  -4  -6   9         17.72         19.35         0.72 o
  -3  -6   9         23.87         20.49         0.82 o
  -2  -6   9        101.76         89.79         1.76 o
  -1  -6   9         53.73         53.76         1.21 o
   0  -6   9          7.04          6.25         0.49 o
   1  -6   9         20.07         20.99         0.86 o
   2  -6   9         10.34         10.18         0.58 o
   3  -6   9          0.07          0.20         0.15 o
   4  -6   9          2.21          2.56         0.33 o
   5  -6   9          4.29          2.95         0.40 o
   6  -6   9          6.56          5.39         0.43 o
  -6  -5   9          9.73         11.84         0.62 o
  -5  -5   9          1.25          0.70         0.19 o
  -4  -5   9          4.28          2.96         0.32 o
  -3  -5   9          0.14          0.13         0.19 o
  -2  -5   9         36.28         35.32         0.89 o
  -1  -5   9         99.63         93.00         1.44 o
   0  -5   9         44.09         42.99         1.24 o
   1  -5   9        109.48        103.39         2.89 o
   2  -5   9         65.52         61.63         1.56 o
   3  -5   9        257.61        232.55         3.32 o
   4  -5   9         26.77         23.83         1.05 o
   5  -5   9         12.31         13.26         0.70 o
   6  -5   9         44.66         52.35         1.69 o
  -6  -4   9          0.58          0.93         0.24 o
  -5  -4   9         17.01         19.94         0.81 o
  -4  -4   9          0.10          0.20         0.15 o
  -3  -4   9         85.82         68.65         1.44 o
  -2  -4   9         15.28         11.88         0.58 o
  -1  -4   9          4.48          5.36         0.36 o
   0  -4   9        598.92        580.13         4.97 o
   1  -4   9        224.70        236.29         3.08 o
   2  -4   9          1.02          1.01         0.23 o
   3  -4   9         69.58         62.43         1.71 o
   4  -4   9         97.64         84.93         2.64 o
   5  -4   9         44.41         43.46         3.53 o
   6  -4   9         46.60         51.91         1.97 o
   7  -4   9         35.77         41.46         0.94 o
  -6  -3   9         11.11         11.14         0.69 o
  -5  -3   9         11.12         11.44         0.68 o
  -4  -3   9         38.08         30.65         0.81 o
  -3  -3   9          0.20          0.29         0.13 o
  -2  -3   9        123.91        119.00         1.63 o
  -1  -3   9          0.47          0.73         0.15 o
   0  -3   9        444.17        441.27         3.97 o
   1  -3   9        202.77        211.20         2.32 o
   2  -3   9          1.20          0.78         0.16 o
   3  -3   9         10.21          6.44         0.52 o
   4  -3   9         37.82         27.52         2.03 o
   5  -3   9        229.98        188.45         3.68 o
   6  -3   9        101.66        113.49         2.49 o
   7  -3   9         28.31         31.34         1.22 o
  -6  -2   9          3.91          3.93         0.36 o
  -5  -2   9         31.24         30.07         1.35 o
  -4  -2   9          0.56          0.73         0.15 o
  -3  -2   9          6.94          6.15         0.38 o
  -2  -2   9          8.39          6.86         0.39 o
  -1  -2   9          2.52          3.60         0.32 o
   0  -2   9        210.01        203.58         5.25 o
   1  -2   9        763.30        737.62         7.09 o
   2  -2   9         45.71         47.70         2.66 o
   3  -2   9         15.90         14.61         1.08 o
   4  -2   9         49.28         41.33         2.46 o
   5  -2   9        111.51         81.42         2.61 o
   6  -2   9        417.27        414.23         4.34 o
   7  -2   9        132.19        136.96         2.88 o
   8  -2   9          3.18          3.23         0.35 o
  -6  -1   9          0.31          0.30         0.21 o
  -5  -1   9          4.35          3.50         0.48 o
  -4  -1   9          2.39          2.06         0.22 o
  -3  -1   9         34.15         34.76         0.88 o
  -2  -1   9          9.76         10.36         0.47 o
  -1  -1   9          0.61          1.08         0.27 o
   0  -1   9          9.62          9.03         0.80 o
   1  -1   9         22.66         22.67         1.24 o
   2  -1   9        266.47        244.18         4.08 o
   3  -1   9         12.44         12.45         0.93 o
   4  -1   9         51.17         52.95         1.62 o
   5  -1   9          2.62          3.75         0.70 o
   6  -1   9         56.69         56.91         1.63 o
   7  -1   9         76.28         85.91         1.84 o
   8  -1   9         56.77         69.59         1.82 o
  -6   0   9        124.53        130.60         3.53 o
  -5   0   9         35.76         32.57         1.39 o
  -4   0   9          1.83          1.42         0.20 o
  -3   0   9          5.73          3.40         0.29 o
  -2   0   9         78.59         73.00         1.33 o
  -1   0   9          8.44          9.49         0.72 o
   0   0   9         65.08         62.30         1.83 o
   1   0   9          8.44          9.87         0.82 o
   2   0   9        240.74        220.78         4.36 o
   3   0   9         19.34         18.52         1.88 o
   4   0   9         58.89         58.77         1.45 o
   5   0   9         14.19         10.31         0.70 o
   6   0   9          1.74          1.94         0.33 o
   7   0   9        129.70        122.87         2.29 o
   8   0   9          0.23          0.68         0.23 o
  -6   1   9         92.93         98.30         2.98 o
  -5   1   9          2.05          2.17         0.41 o
  -4   1   9         22.23         19.37         0.69 o
  -3   1   9         31.01         26.79         0.76 o
  -2   1   9          4.05          4.98         0.36 o
  -1   1   9         37.61         37.46         1.63 o
   0   1   9         11.76         11.85         0.80 o
   1   1   9        101.60         89.39         2.23 o
   2   1   9        597.69        591.63         9.90 o
   3   1   9          0.22          2.86         0.76 o
   4   1   9         15.36         18.98         1.93 o
   5   1   9          5.25          5.70         0.48 o
   6   1   9         12.32          9.37         0.68 o
   7   1   9         76.08         71.03         2.06 o
   8   1   9          9.04         10.00         0.73 o
   9   1   9          4.05          4.86         0.60 o
  -6   2   9         99.51        104.71         2.11 o
  -5   2   9         36.70         37.18         2.12 o
  -4   2   9          9.66         10.00         0.64 o
  -3   2   9         28.52         31.88         0.82 o
  -2   2   9        145.24        157.27         1.86 o
  -1   2   9         26.58         29.85         1.86 o
   0   2   9         39.61         47.15         3.07 o
   1   2   9          0.22          0.28         0.31 o
   2   2   9          3.04          5.11         0.74 o
   3   2   9         50.51         52.20         3.06 o
   4   2   9        313.74        312.40        10.01 o
   5   2   9          0.16          0.17         0.15 o
   6   2   9         75.94         77.71         1.93 o
   7   2   9         35.56         34.63         1.25 o
   8   2   9          0.57          0.81         0.27 o
   9   2   9         10.81         11.08         0.77 o
  -6   3   9        125.17        132.38         2.24 o
  -5   3   9         23.38         23.05         1.15 o
  -4   3   9         12.46         12.53         0.71 o
  -3   3   9         54.91         54.63         1.32 o
  -2   3   9          0.16          0.33         0.28 o
  -1   3   9          0.34         -0.06         0.24 o
   0   3   9          5.45          5.42         0.62 o
   1   3   9         46.48         37.88         2.15 o
   2   3   9        263.78        276.22         8.80 o
   3   3   9         18.53         17.05         1.75 o
   4   3   9         74.10         73.61         3.76 o
   5   3   9        220.93        207.41         2.78 o
   6   3   9         78.29         81.19         1.96 o
   7   3   9        111.99        100.95         2.68 o
   8   3   9         68.83         65.20         1.96 o
   9   3   9         38.94         41.22         1.65 o
  -6   4   9          0.05          0.29         0.17 o
  -5   4   9         10.47         11.97         0.79 o
  -4   4   9          0.20          0.15         0.23 o
  -3   4   9          0.18          0.34         0.14 o
  -2   4   9        482.96        457.94         3.87 o
  -1   4   9         22.77         25.60         0.82 o
   0   4   9          1.94          1.89         0.39 o
   1   4   9         14.66         15.03         1.40 o
   2   4   9         27.39         25.06         2.28 o
   3   4   9         25.68         23.22         3.17 o
   4   4   9        281.97        282.18         4.06 o
   5   4   9         68.53         68.04         1.67 o
   6   4   9        193.46        188.49         3.69 o
   7   4   9        113.09        101.32         2.67 o
   8   4   9          0.34          1.02         0.42 o
   9   4   9        112.07        125.33         3.02 o
  -5   5   9         16.26         16.60         0.87 o
  -4   5   9         25.71         27.23         1.01 o
  -3   5   9         14.37         15.37         0.71 o
  -2   5   9         26.52         23.43         0.78 o
  -1   5   9          0.03          0.11         0.13 o
   0   5   9         14.61         18.10         0.77 o
   1   5   9         58.48         58.48         2.81 o
   2   5   9         39.76         46.94         3.25 o
   3   5   9         33.97         34.16         2.75 o
   4   5   9         78.89         70.37         1.64 o
   5   5   9          3.06          5.71         1.35 o
   6   5   9        175.37        180.86         5.98 o
   7   5   9          0.46          0.63         0.39 o
   8   5   9         46.77         44.83         2.33 o
   9   5   9          2.10          1.26         0.36 o
  -5   6   9          0.17          0.02         0.14 o
  -4   6   9          1.73          2.24         0.29 o
  -3   6   9          0.40          1.12         0.24 o
  -2   6   9         39.07         37.98         0.98 o
  -1   6   9          1.51          1.97         0.20 o
   0   6   9          0.76          0.77         0.16 o
   1   6   9         40.50         35.40         0.96 o
   2   6   9         28.06         25.77         1.02 o
   3   6   9          0.00          0.19         0.25 o
   4   6   9         56.28         55.33         1.50 o
   5   6   9          1.10          1.66         0.57 o
   6   6   9        274.47        293.73         5.44 o
   7   6   9         40.70         44.21         1.61 o
   8   6   9          3.79          6.07         0.85 o
   9   6   9         14.98         20.74         1.23 o
  -4   7   9          0.21          0.07         0.13 o
  -3   7   9         52.99         56.63         1.88 o
  -2   7   9        170.95        163.76         3.68 o
  -1   7   9         77.28         73.49         1.59 o
   0   7   9         13.64         11.86         0.58 o
   1   7   9         33.93         30.46         1.02 o
   2   7   9         10.37         10.80         0.57 o
   3   7   9          0.62          0.63         0.22 o
   4   7   9          8.71          9.43         0.79 o
   5   7   9        176.13        180.49         2.76 o
   6   7   9          1.09          1.38         0.94 o
   7   7   9        115.89        119.22         2.63 o
   8   7   9          8.16          8.15         0.60 o
  -4   8   9         57.01         59.38         1.34 o
  -3   8   9          0.19          0.01         0.13 o
  -2   8   9          4.14          4.72         0.45 o
  -1   8   9          2.06          3.43         0.43 o
   0   8   9         23.66         24.53         1.08 o
   1   8   9         10.85         11.23         0.63 o
   2   8   9         23.52         20.35         0.75 o
   3   8   9         31.20         23.02         0.90 o
   4   8   9        106.53        100.12         1.84 o
   5   8   9          5.53          5.18         0.41 o
   6   8   9         22.21         22.28         0.94 o
   7   8   9         75.52         80.01         2.07 o
   8   8   9          5.31          6.59         0.52 o
  -3   9   9          2.18          1.81         0.38 o
  -2   9   9          1.13          0.91         0.20 o
  -1   9   9         98.89         90.01         1.92 o
   0   9   9        114.23         91.56         2.03 o
   1   9   9          0.61          0.49         0.20 o
   2   9   9          1.26          1.60         0.27 o
   3   9   9          5.85          6.98         0.51 o
   4   9   9          8.31          8.78         0.55 o
   5   9   9         11.20         11.79         0.70 o
   6   9   9         16.07         17.78         0.81 o
   7   9   9         62.20         63.43         1.72 o
   8   9   9          0.00          0.50         0.26 o
  -2  10   9          5.03          3.64         0.32 o
  -1  10   9         99.14         91.14         1.76 o
   0  10   9         38.71         40.80         1.28 o
   1  10   9        165.35        155.99         3.80 o
   2  10   9          0.02          0.66         0.23 o
   3  10   9          2.07          1.81         0.30 o
   4  10   9          5.10          4.72         0.44 o
   5  10   9          0.76          0.47         0.25 o
   6  10   9          3.60          3.95         0.46 o
   7  10   9          1.24          1.44         0.36 o
  -1  11   9        115.77        116.01         1.44 o
   0  11   9         58.20         54.08         0.98 o
   1  11   9         15.25         16.14         0.64 o
   2  11   9         77.20         75.33         1.68 o
   3  11   9         27.51         24.78         0.96 o
   4  11   9         26.73         25.01         0.93 o
   5  11   9          7.78          8.25         0.65 o
   6  11   9         34.12         38.33         1.24 o
   0  12   9          1.08          1.31         0.15 o
   1  12   9          9.86         10.27         0.51 o
   2  12   9          9.34          9.00         0.63 o
   3  12   9          8.36          8.90         0.43 o
   4  12   9         16.32         15.79         0.82 o
   5  12   9          0.05         -0.01         0.14 o
   0  -9  10          1.98          2.79         0.25 o
  -3  -8  10          0.63          0.77         0.13 o
  -2  -8  10          0.03          0.34         0.14 o
  -1  -8  10         79.93         84.06         1.63 o
   0  -8  10         35.58         40.16         1.13 o
   1  -8  10         33.39         32.20         0.94 o
   2  -8  10          8.01          7.37         0.54 o
   3  -8  10         33.21         37.04         1.00 o
  -4  -7  10          6.42          5.72         0.29 o
  -3  -7  10          9.78         10.45         0.49 o
  -2  -7  10        216.52        218.26         2.38 o
  -1  -7  10         35.89         36.36         1.03 o
   0  -7  10         10.59         10.64         0.66 o
   1  -7  10          3.26          2.47         0.32 o
   2  -7  10          0.97          0.98         0.27 o
   3  -7  10          2.01          1.82         0.24 o
   4  -7  10          2.01          2.66         0.25 o
  -4  -6  10         53.01         59.64         1.65 o
  -3  -6  10         15.28         13.53         0.62 o
  -2  -6  10        157.80        168.63         2.26 o
  -1  -6  10         70.05         70.49         1.49 o
   0  -6  10          7.05          6.10         0.53 o
   1  -6  10          4.30          2.95         0.38 o
   2  -6  10        136.88        136.52         2.81 o
   3  -6  10         33.70         29.64         1.01 o
   4  -6  10          0.25          0.55         0.16 o
   5  -6  10          2.67          2.12         0.29 o
  -5  -5  10          0.00          0.08         0.15 o
  -4  -5  10        157.59        151.07         2.84 o
  -3  -5  10         55.06         50.62         1.24 o
  -2  -5  10         43.60         42.05         1.18 o
  -1  -5  10         91.95         90.23         1.74 o
   0  -5  10         20.63         17.98         0.79 o
   1  -5  10         19.31         18.04         0.78 o
   2  -5  10         16.70         14.29         0.77 o
   3  -5  10        170.42        164.09         4.46 o
   4  -5  10          1.44          1.23         0.24 o
   5  -5  10         21.16         18.89         0.77 o
   6  -5  10          6.62         10.14         0.57 o
  -5  -4  10         15.37         12.62         0.75 o
  -4  -4  10         16.88         16.76         0.67 o
  -3  -4  10          7.67          6.80         0.49 o
  -2  -4  10         66.71         60.92         1.28 o
  -1  -4  10        255.47        239.04         2.70 o
   0  -4  10         13.96         12.21         0.57 o
   1  -4  10        105.12        103.27         2.16 o
   2  -4  10          0.04          0.07         0.15 o
   3  -4  10         58.87         65.63         2.09 o
   4  -4  10          2.16          0.46         0.37 o
   5  -4  10          1.41          2.66         0.33 o
   6  -4  10          3.33          5.36         0.38 o
  -5  -3  10          0.35          0.77         0.25 o
  -4  -3  10         10.14         10.20         0.54 o
  -3  -3  10          5.22          4.11         0.34 o
  -2  -3  10         37.82         35.98         1.00 o
  -1  -3  10         64.97         57.09         1.24 o
   0  -3  10       1308.21       1271.55         6.90 o
   1  -3  10         31.40         35.86         1.07 o
   2  -3  10         37.71         40.02         1.28 o
   3  -3  10          0.07          0.36         0.34 o
   4  -3  10        309.39        261.63         6.71 o
   5  -3  10         54.89         56.17         1.92 o
   6  -3  10         62.14         65.80         1.89 o
   7  -3  10          1.57          3.07         0.34 o
  -6  -2  10          1.48          1.38         0.35 o
  -5  -2  10          1.34          1.45         0.32 o
  -4  -2  10          0.58          0.32         0.14 o
  -3  -2  10         23.43         23.38         0.72 o
  -2  -2  10          3.68          3.14         0.31 o
  -1  -2  10        323.40        306.40         2.58 o
   0  -2  10          2.48          2.59         0.34 o
   1  -2  10        621.94        618.95         6.90 o
   2  -2  10         37.04         33.91         1.05 o
   3  -2  10         18.84         14.40         1.45 o
   4  -2  10         19.62         14.18         1.46 o
   5  -2  10          3.22          2.50         0.36 o
   6  -2  10        158.96        167.11         3.28 o
   7  -2  10         69.33         76.98         1.50 o
  -6  -1  10         48.54         51.78         2.32 o
  -5  -1  10          0.02          0.01         0.33 o
  -4  -1  10         21.69         20.16         0.78 o
  -3  -1  10         28.46         24.49         0.74 o
  -2  -1  10         34.14         27.05         0.78 o
  -1  -1  10          9.27         10.40         0.46 o
   0  -1  10        243.32        235.79         2.72 o
   1  -1  10       1566.66       1596.71         8.45 o
   2  -1  10        199.27        193.69         3.00 o
   3  -1  10         79.24         79.11         2.28 o
   4  -1  10         98.28        109.65         9.10 o
   5  -1  10         41.73         31.88         1.23 o
   6  -1  10        272.50        241.55         3.27 o
   7  -1  10         66.98         69.70         1.57 o
   8  -1  10         12.15         14.39         0.52 o
  -6   0  10         11.37         12.87         0.49 o
  -5   0  10          0.01          0.08         0.17 o
  -4   0  10         11.51         12.67         0.71 o
  -3   0  10         13.58         11.15         0.45 o
  -2   0  10          2.53          1.92         0.23 o
  -1   0  10          2.48          2.15         0.25 o
   0   0  10         21.19         23.55         0.95 o
   1   0  10          1.44          0.34         0.36 o
   2   0  10         53.44         53.14         2.01 o
   3   0  10         28.22         32.33         1.26 o
   4   0  10          2.49          0.41         0.15 o
   5   0  10          0.48          0.46         0.29 o
   6   0  10         72.86         55.29         1.60 o
   7   0  10         76.51         71.30         1.68 o
   8   0  10          3.74          2.47         0.27 o
  -6   1  10         39.55         39.97         1.10 o
  -5   1  10         33.45         34.36         1.92 o
  -4   1  10          8.39          9.82         0.61 o
  -3   1  10         54.67         49.04         1.03 o
  -2   1  10        118.73        102.76         1.51 o
  -1   1  10         23.38         20.16         0.73 o
   0   1  10          0.28          0.71         0.35 o
   1   1  10        165.92        156.89         4.14 o
   2   1  10         10.64          8.35         0.80 o
   3   1  10       1034.11        999.69         8.91 o
   4   1  10        150.51        151.52         2.37 o
   5   1  10          0.04          0.32         0.17 o
   6   1  10         13.35          9.88         0.70 o
   7   1  10          6.03          6.01         0.52 o
   8   1  10          3.84          5.07         0.49 o
  -5   2  10         23.96         24.55         1.10 o
  -4   2  10         22.00         23.39         1.37 o
  -3   2  10          0.98          1.02         0.19 o
  -2   2  10         24.00         28.54         0.87 o
  -1   2  10         47.68         46.16         0.97 o
   0   2  10          0.04          0.37         0.26 o
   1   2  10         17.86         17.01         1.17 o
   2   2  10          6.80          8.71         1.18 o
   3   2  10        789.25        756.89         7.73 o
   4   2  10        187.69        199.80         2.72 o
   5   2  10         48.68         48.34         1.53 o
   6   2  10          3.07          3.07         0.42 o
   7   2  10        106.97        103.65         2.11 o
   8   2  10         49.72         45.83         1.53 o
  -5   3  10         61.44         68.06         1.75 o
  -4   3  10          0.12          0.23         0.12 o
  -3   3  10        105.29        102.37         1.60 o
  -2   3  10         42.30         40.97         0.93 o
  -1   3  10          0.02          0.46         0.14 o
   0   3  10          1.15          0.40         0.17 o
   1   3  10         50.71         54.74         2.40 o
   2   3  10        197.64        185.57         8.70 o
   3   3  10        503.23        504.24         8.94 o
   4   3  10         45.49         45.95         1.51 o
   5   3  10         20.45         20.23         0.98 o
   6   3  10         29.99         29.41         1.56 o
   7   3  10         18.43         17.46         1.09 o
   8   3  10         75.51         72.00         2.75 o
  -5   4  10         16.78         17.40         0.83 o
  -4   4  10          4.28          3.85         0.37 o
  -3   4  10         14.38         14.29         0.59 o
  -2   4  10         47.47         44.22         1.06 o
  -1   4  10          2.86          3.96         0.33 o
   0   4  10        248.58        224.67         2.49 o
   1   4  10        288.09        310.42         3.28 o
   2   4  10        270.04        277.24         3.62 o
   3   4  10        176.59        174.18         4.08 o
   4   4  10         89.26         85.58         3.21 o
   5   4  10        400.27        391.29         7.27 o
   6   4  10          0.84          1.05         0.40 o
   7   4  10          2.34          2.53         1.15 o
   8   4  10         26.01         23.72         1.61 o
  -5   5  10          0.80          0.54         0.17 o
  -4   5  10          0.25          0.42         0.17 o
  -3   5  10         48.99         52.77         1.97 o
  -2   5  10         29.26         28.52         0.96 o
  -1   5  10         12.18         10.96         0.49 o
   0   5  10         57.64         49.80         1.13 o
   1   5  10         56.25         65.58         1.47 o
   2   5  10          0.08         -0.01         0.11 o
   3   5  10          4.99          5.88         0.60 o
   4   5  10         17.00         16.44         0.85 o
   5   5  10       1414.07       1350.47         9.49 o
   6   5  10        274.59        264.78        11.88 o
   7   5  10         13.39         12.94         0.85 o
   8   5  10         17.48         15.03         1.29 o
  -4   6  10          4.68          3.60         0.32 o
  -3   6  10          0.72          0.53         0.19 o
  -2   6  10         14.40         15.49         1.10 o
  -1   6  10          0.25          0.23         0.14 o
   0   6  10          0.33          0.08         0.15 o
   1   6  10          0.05         -0.01         0.26 o
   2   6  10         31.04         26.03         0.82 o
   3   6  10          2.96          2.42         0.33 o
   4   6  10        324.91        307.47         4.65 o
   5   6  10         52.79         55.74         2.23 o
   6   6  10         92.10         88.68         5.78 o
   7   6  10          4.14          4.92         0.81 o
   8   6  10          9.10         11.22         1.08 o
  -4   7  10          0.06          0.25         0.10 o
  -3   7  10          0.38          0.56         0.18 o
  -2   7  10         10.58         12.54         0.69 o
  -1   7  10         39.61         34.78         1.06 o
   0   7  10          7.28          8.02         0.47 o
   1   7  10         23.46         22.56         0.78 o
   2   7  10         27.27         23.77         0.80 o
   3   7  10         33.85         28.67         1.13 o
   4   7  10         35.91         34.86         1.57 o
   5   7  10        217.66        221.89         3.92 o
   6   7  10        101.99        113.21         2.47 o
   7   7  10         29.90         32.92         1.91 o
   8   7  10          0.25          0.52         0.23 o
  -3   8  10          7.76          8.51         0.59 o
  -2   8  10         20.28         21.33         0.84 o
  -1   8  10          0.20          0.42         0.20 o
   0   8  10         50.83         44.36         1.40 o
   1   8  10         57.46         55.62         1.38 o
   2   8  10         32.75         29.10         0.90 o
   3   8  10          0.10          0.11         0.16 o
   4   8  10         18.10         18.28         0.78 o
   5   8  10         69.80         72.05         1.75 o
   6   8  10         67.02         71.02         1.96 o
   7   8  10         36.65         36.63         1.27 o
   8   8  10          0.33         -0.11         0.17 o
  -2   9  10         10.12          9.70         0.61 o
  -1   9  10          3.45          3.01         0.35 o
   0   9  10         76.66         63.22         1.59 o
   1   9  10         22.28         22.39         0.98 o
   2   9  10         20.19         17.19         0.67 o
   3   9  10          7.95          6.56         0.48 o
   4   9  10          9.26          9.17         0.54 o
   5   9  10         13.30         16.05         0.76 o
   6   9  10         63.16         67.93         2.14 o
   7   9  10         40.25         42.54         1.24 o
  -2  10  10         34.62         34.37         0.75 o
  -1  10  10        175.82        163.08         2.10 o
   0  10  10         51.10         53.39         1.34 o
   1  10  10          3.92          3.77         0.35 o
   2  10  10          4.22          3.50         0.38 o
   3  10  10         32.60         32.91         1.14 o
   4  10  10          0.19          0.07         0.15 o
   5  10  10          7.58          7.18         0.61 o
   6  10  10          0.00          0.04         0.14 o
   7  10  10         14.21         16.47         0.99 o
   0  11  10        124.55        125.11         1.31 o
   1  11  10         12.04         12.96         0.52 o
   2  11  10         17.60         15.97         0.72 o
   3  11  10        165.14        160.64         2.44 o
   4  11  10          3.24          2.72         0.30 o
   5  11  10          1.07          0.87         0.22 o
   6  11  10          0.00          0.32         0.23 o
   2  12  10          6.59          6.62         0.39 o
   3  12  10         42.82         42.61         0.96 o
   4  12  10          0.00          0.20         0.13 o
   0  -8  11         37.77         45.24         0.96 o
   1  -8  11          5.01          5.09         0.40 o
  -2  -7  11         45.42         44.22         0.89 o
  -1  -7  11          0.07          0.21         0.16 o
   0  -7  11          0.10          0.08         0.14 o
   1  -7  11          6.06          6.68         0.43 o
   2  -7  11          1.27          0.59         0.20 o
   3  -7  11         53.81         63.06         1.43 o
  -3  -6  11         53.37         56.86         1.05 o
  -2  -6  11          5.18          6.92         0.42 o
  -1  -6  11          9.43          9.86         0.62 o
   0  -6  11          7.52          7.53         0.55 o
   1  -6  11          0.53          0.57         0.20 o
   2  -6  11         29.12         26.22         1.12 o
   3  -6  11         11.88         14.37         0.77 o
   4  -6  11          1.73          2.46         0.25 o
  -4  -5  11          4.31          5.22         0.30 o
  -3  -5  11         16.82         16.48         0.63 o
  -2  -5  11         14.14         13.13         0.61 o
  -1  -5  11        130.69        136.92         2.39 o
   0  -5  11          4.42          4.24         0.44 o
   1  -5  11          0.94          1.07         0.24 o
   2  -5  11         14.07         12.74         0.84 o
   3  -5  11          2.33          3.50         0.45 o
   4  -5  11         17.00         17.44         0.75 o
   5  -5  11          1.10          0.94         0.17 o
  -4  -4  11         23.93         26.76         0.73 o
  -3  -4  11         70.32         71.13         1.38 o
  -2  -4  11          0.16          0.45         0.15 o
  -1  -4  11        313.60        298.46         3.63 o
   0  -4  11         46.32         44.83         1.41 o
   1  -4  11         61.19         58.84         1.36 o
   2  -4  11         46.29         48.01         1.66 o
   3  -4  11          9.29          7.41         0.67 o
   4  -4  11         32.97         28.63         1.04 o
   5  -4  11         15.22         16.10         0.85 o
   6  -4  11          5.98          6.47         0.46 o
  -5  -3  11         10.74         12.27         0.63 o
  -4  -3  11          1.13          0.46         0.14 o
  -3  -3  11         96.25         86.66         1.58 o
  -2  -3  11          4.37          3.97         0.37 o
  -1  -3  11         36.85         42.15         1.14 o
   0  -3  11         57.35         62.91         1.44 o
   1  -3  11         25.80         29.75         1.13 o
   2  -3  11          2.08          2.39         0.32 o
   3  -3  11          1.09          1.79         0.36 o
   4  -3  11         84.53         80.99         2.77 o
   5  -3  11         10.82         10.54         0.81 o
   6  -3  11          0.38          0.09         0.16 o
  -5  -2  11          7.46          9.31         0.48 o
  -4  -2  11        101.00         99.64         1.54 o
  -3  -2  11          1.72          1.14         0.19 o
  -2  -2  11         16.28         17.33         0.62 o
  -1  -2  11        231.81        222.99         4.53 o
   0  -2  11       1135.33       1060.90        11.31 o
   1  -2  11          7.16          7.41         0.58 o
   2  -2  11          6.66          8.08         0.58 o
   3  -2  11          3.29          3.80         0.73 o
   4  -2  11         20.02         12.92         0.97 o
   5  -2  11         64.58         58.15         1.98 o
   6  -2  11          0.14          0.27         0.15 o
   7  -2  11          2.62          3.60         0.38 o
  -5  -1  11          0.86          0.63         0.19 o
  -4  -1  11          4.69          6.21         0.46 o
  -3  -1  11         62.71         61.23         1.36 o
  -2  -1  11         32.00         33.41         0.79 o
  -1  -1  11          0.05          0.40         0.14 o
   0  -1  11        548.91        532.22         4.51 o
   1  -1  11        617.75        597.42         5.10 o
   2  -1  11         15.38         14.80         0.80 o
   3  -1  11         43.47         42.49         2.47 o
   4  -1  11         24.47         20.25         1.21 o
   5  -1  11        119.10         94.93         2.61 o
   6  -1  11         70.86         64.81         1.60 o
   7  -1  11          0.79          1.48         0.29 o
  -5   0  11          2.66          2.32         0.48 o
  -4   0  11         44.24         46.64         1.44 o
  -3   0  11        129.13        118.74         3.81 o
  -2   0  11          2.22          1.34         0.19 o
  -1   0  11          6.34          6.55         0.42 o
   0   0  11         16.17         19.81         0.82 o
   1   0  11        206.40        206.92         2.83 o
   2   0  11        266.24        264.49         4.19 o
   3   0  11          8.37          7.40         0.73 o
   4   0  11         86.36         68.45         2.23 o
   5   0  11          0.73          0.27         0.19 o
   6   0  11         35.51         34.55         1.22 o
   7   0  11          1.85          3.30         0.35 o
   8   0  11          9.21          9.99         0.72 o
  -5   1  11          0.23          0.13         0.15 o
  -4   1  11         10.21         13.26         0.65 o
  -3   1  11         14.16         12.59         0.62 o
  -2   1  11         60.41         52.37         1.08 o
  -1   1  11          4.97          7.20         0.41 o
   0   1  11        185.67        171.40         2.78 o
   1   1  11         24.00         21.96         0.97 o
   2   1  11        659.35        636.42         8.09 o
   3   1  11        489.92        475.16         4.67 o
   4   1  11         12.79         15.69         0.86 o
   5   1  11         15.51         14.03         0.82 o
   6   1  11         49.97         49.62         1.49 o
   7   1  11          4.91          2.52         0.53 o
   8   1  11          2.38          2.32         0.43 o
  -5   2  11          0.14          0.21         0.16 o
  -4   2  11          2.20          2.29         0.27 o
  -3   2  11         93.39         96.56         1.92 o
  -2   2  11          5.43          3.39         0.31 o
  -1   2  11        197.23        166.10         1.93 o
   0   2  11         18.16         18.38         0.92 o
   1   2  11        261.37        257.09         2.85 o
   2   2  11        136.80        140.06         3.33 o
   3   2  11         14.51         13.72         0.95 o
   4   2  11          1.78          2.17         0.42 o
   5   2  11         73.72         63.40         2.14 o
   6   2  11          1.21          1.19         0.31 o
   7   2  11         98.09         91.80         3.30 o
   8   2  11         10.11          8.48         0.53 o
  -5   3  11          4.33          5.70         0.42 o
  -4   3  11          0.00          0.09         0.13 o
  -3   3  11          7.91          7.54         0.47 o
  -2   3  11         13.01         12.53         0.51 o
  -1   3  11         84.13         61.15         1.29 o
   0   3  11          0.14          0.77         0.22 o
   1   3  11         70.70         72.87         1.47 o
   2   3  11         63.10         68.94         1.66 o
   3   3  11          2.16          3.16         0.61 o
   4   3  11        292.50        291.68         4.45 o
   5   3  11         10.72          9.96         1.80 o
   6   3  11         16.26         14.26         1.42 o
   7   3  11          9.19          8.22         1.03 o
   8   3  11          3.67          3.81         0.59 o
  -4   4  11          7.08          9.51         0.49 o
  -3   4  11         18.45         18.93         0.71 o
  -2   4  11         32.70         36.40         1.15 o
  -1   4  11          1.06          0.41         0.14 o
   0   4  11         10.76          8.87         0.55 o
   1   4  11          0.13          0.64         0.19 o
   2   4  11         49.14         41.05         1.14 o
   3   4  11          0.46          0.15         0.16 o
   4   4  11        728.64        694.18         9.18 o
   5   4  11          8.08          7.05         0.95 o
   6   4  11          0.50          0.65         0.38 o
   7   4  11          0.75          0.81         0.26 o
   8   4  11         30.70         31.31         1.68 o
  -4   5  11         34.59         43.13         0.94 o
  -3   5  11          1.83          1.37         0.19 o
  -2   5  11         15.40         16.98         0.83 o
  -1   5  11         10.28          9.10         0.44 o
   0   5  11         70.51         66.90         1.45 o
   1   5  11         61.17         44.89         1.09 o
   2   5  11         17.55         16.36         0.73 o
   3   5  11         68.76         68.52         1.72 o
   4   5  11          7.65          7.97         0.73 o
   5   5  11         10.57         12.08         1.06 o
   6   5  11        197.21        192.06         3.45 o
   7   5  11          0.22          0.65         0.31 o
   8   5  11          5.21          5.01         0.68 o
  -4   6  11         20.49         22.99         0.77 o
  -3   6  11         15.10         16.34         0.86 o
  -2   6  11        237.32        226.39         2.92 o
  -1   6  11        151.79        141.41         2.26 o
   0   6  11          1.84          1.54         0.20 o
   1   6  11        142.51        119.17         2.52 o
   2   6  11         53.96         50.52         1.30 o
   3   6  11          0.41          0.19         0.23 o
   4   6  11        293.43        292.68         6.39 o
   5   6  11         50.51         50.63         1.78 o
   6   6  11         95.19         96.43         3.00 o
   7   6  11         35.32         35.16         1.26 o
   8   6  11          3.66          3.83         0.57 o
  -3   7  11          4.05          4.71         0.44 o
  -2   7  11        363.42        378.23         4.38 o
  -1   7  11        169.06        169.31         2.21 o
   0   7  11          1.55          1.30         0.21 o
   1   7  11          5.81          4.27         0.32 o
   2   7  11          4.93          2.60         0.27 o
   3   7  11         50.79         41.42         1.69 o
   4   7  11         18.36         19.26         1.15 o
   5   7  11        132.70        149.41         2.78 o
   6   7  11        819.00        834.02        26.89 o
   7   7  11          0.10         -0.26         0.27 o
   8   7  11          3.27          3.10         0.47 o
  -2   8  11          0.37          0.06         0.19 o
  -1   8  11         71.05         65.45         1.48 o
   0   8  11         13.20         12.12         0.70 o
   1   8  11         28.35         23.74         0.78 o
   2   8  11         69.90         61.25         1.24 o
   3   8  11          0.41          0.18         0.12 o
   4   8  11         37.15         37.06         1.66 o
   5   8  11        198.15        200.44         3.22 o
   6   8  11          4.22          4.79         0.38 o
   7   8  11         41.88         43.22         1.77 o
  -2   9  11         52.26         56.61         1.07 o
  -1   9  11         67.32         73.27         1.42 o
   0   9  11          0.25          0.30         0.14 o
   1   9  11         25.00         25.06         0.84 o
   2   9  11          3.08          2.92         0.30 o
   3   9  11         82.95         78.75         1.53 o
   4   9  11          8.28          7.37         0.45 o
   5   9  11          4.90          4.91         0.40 o
   6   9  11         17.60         19.82         1.24 o
   7   9  11         49.27         48.11         1.46 o
  -1  10  11        166.34        168.60         1.56 o
   0  10  11          1.45          4.30         0.31 o
   1  10  11          0.71          0.66         0.17 o
   2  10  11         86.33         77.11         1.61 o
   3  10  11          0.29          0.66         0.19 o
   4  10  11          4.79          4.30         0.38 o
   5  10  11          1.98          2.93         0.35 o
   6  10  11          3.55          3.70         0.51 o
   1  11  11          0.07          0.51         0.11 o
   2  11  11         35.68         35.42         1.02 o
   3  11  11          0.27          0.30         0.18 o
   4  11  11          0.53          0.51         0.13 o
   5  11  11         15.74         18.33         0.73 o
   0  -7  12          1.17          0.99         0.16 o
  -2  -6  12         63.98         75.45         1.31 o
  -1  -6  12          9.23          8.04         0.48 o
   0  -6  12          0.01          0.19         0.15 o
   1  -6  12          3.76          3.04         0.29 o
   2  -6  12         14.76         16.08         0.73 o
   3  -6  12          0.36          1.08         0.20 o
  -3  -5  12          0.51          0.67         0.18 o
  -2  -5  12         82.01         88.44         1.33 o
  -1  -5  12          1.33          1.16         0.23 o
   0  -5  12         14.76         16.81         0.76 o
   1  -5  12          0.91          0.42         0.15 o
   2  -5  12         19.44         19.16         0.90 o
   3  -5  12          5.84          3.12         0.30 o
   4  -5  12          1.92          3.30         0.27 o
  -3  -4  12         21.40         22.65         0.66 o
  -2  -4  12        121.37        125.87         1.72 o
  -1  -4  12          9.11         10.12         0.99 o
   0  -4  12         32.83         34.82         1.15 o
   1  -4  12          8.02          9.57         0.60 o
   2  -4  12         14.15         13.72         0.82 o
   3  -4  12          2.94          4.57         0.48 o
   4  -4  12          0.00         -0.08         0.15 o
   5  -4  12         35.55         38.12         1.19 o
  -4  -3  12         31.54         35.63         0.83 o
  -3  -3  12         10.90         10.11         0.48 o
  -2  -3  12          1.55          1.36         0.22 o
  -1  -3  12          5.74          6.83         0.45 o
   0  -3  12         49.74         49.44         1.41 o
   1  -3  12         34.03         39.17         1.30 o
   2  -3  12          3.41          4.89         0.51 o
   3  -3  12          0.31         -0.37         0.37 o
   4  -3  12          0.52          0.55         0.23 o
   5  -3  12         46.18         45.52         1.66 o
   6  -3  12         82.73         85.37         1.68 o
  -4  -2  12         12.12         11.50         0.50 o
  -3  -2  12          0.36          0.46         0.14 o
  -2  -2  12         12.31         14.38         0.56 o
  -1  -2  12          7.41          8.51         0.51 o
   0  -2  12         78.52         83.09         2.18 o
   1  -2  12        120.43        121.47         2.24 o
   2  -2  12          1.29          1.64         0.28 o
   3  -2  12          0.22          0.41         0.34 o
   4  -2  12          1.50          0.79         0.25 o
   5  -2  12         15.30         14.56         0.93 o
   6  -2  12        111.90        103.34         2.13 o
  -4  -1  12          5.63          4.72         0.33 o
  -3  -1  12          0.02         -0.01         0.13 o
  -2  -1  12          0.14          0.02         0.15 o
  -1  -1  12          2.69          2.31         0.26 o
   0  -1  12        519.54        534.24        12.89 o
   1  -1  12        119.64        124.91         2.32 o
   2  -1  12         87.26         98.62         1.75 o
   3  -1  12         11.43          9.00         1.12 o
   4  -1  12          2.60          2.54         0.45 o
   5  -1  12         18.08         17.92         1.07 o
   6  -1  12          3.94          4.72         0.51 o
   7  -1  12        129.26        138.06         2.13 o
  -4   0  12          9.81         10.93         0.63 o
  -3   0  12        132.04        128.93         2.16 o
  -2   0  12         27.04         27.59         0.92 o
  -1   0  12         12.32         10.57         0.48 o
   0   0  12         20.02         19.25         0.81 o
   1   0  12        374.83        375.46         4.03 o
   2   0  12         78.53         83.58         1.87 o
   3   0  12         43.66         43.22         1.37 o
   4   0  12         51.57         41.38         1.69 o
   5   0  12         12.60          9.46         0.81 o
   6   0  12          0.51          0.65         0.26 o
   7   0  12         26.66         26.72         1.04 o
  -4   1  12         14.89         17.80         0.79 o
  -3   1  12          0.50          0.34         0.25 o
  -2   1  12          0.02          0.09         0.18 o
  -1   1  12          8.03          7.44         0.41 o
   0   1  12         33.62         32.12         1.05 o
   1   1  12          3.55          3.92         0.42 o
   2   1  12         13.41         14.00         0.77 o
   3   1  12          0.09          0.51         0.21 o
   4   1  12         35.11         33.96         1.84 o
   5   1  12          2.95          2.47         0.46 o
   6   1  12          0.19          0.16         0.21 o
   7   1  12          2.24          2.15         0.46 o
  -4   2  12          4.80          5.57         0.42 o
  -3   2  12         61.78         68.61         1.46 o
  -2   2  12         73.12         66.20         2.61 o
  -1   2  12         33.06         28.76         0.88 o
   0   2  12          5.76          6.04         0.42 o
   1   2  12          2.42          2.20         0.50 o
   2   2  12         14.08         13.13         0.76 o
   3   2  12         85.79         86.08         2.37 o
   4   2  12          1.27          2.39         0.40 o
   5   2  12         27.64         25.38         1.31 o
   6   2  12          5.52          6.20         0.89 o
   7   2  12         13.50         15.93         1.26 o
  -4   3  12          1.10          1.60         0.25 o
  -3   3  12          1.27          0.72         0.15 o
  -2   3  12          3.26          2.51         0.41 o
  -1   3  12         25.62         22.94         0.86 o
   0   3  12          1.11          0.58         0.18 o
   1   3  12         13.60         11.11         0.55 o
   2   3  12         43.39         43.36         1.39 o
   3   3  12        174.84        182.01         3.08 o
   4   3  12         91.58         87.55         2.40 o
   5   3  12         56.23         52.51         2.58 o
   6   3  12          0.13         -0.28         0.28 o
   7   3  12          1.67          1.97         0.32 o
   8   3  12         21.06         19.64         1.14 o
  -4   4  12          2.20          3.73         0.30 o
  -3   4  12          2.11          2.62         0.24 o
  -2   4  12          6.39          6.13         0.60 o
  -1   4  12          9.49          9.76         0.63 o
   0   4  12          9.53          5.92         0.40 o
   1   4  12         99.01         91.71         1.75 o
   2   4  12         71.90         69.20         1.52 o
   3   4  12         21.07         23.00         1.23 o
   4   4  12         14.04         15.61         1.00 o
   5   4  12         23.53         22.69         2.83 o
   6   4  12          4.74          4.04         0.49 o
   7   4  12          5.73          5.53         0.52 o
   8   4  12          6.68          7.46         0.71 o
  -3   5  12         14.84         13.19         0.69 o
  -2   5  12        180.57        176.05         4.09 o
  -1   5  12          3.00          3.10         0.32 o
   0   5  12        120.88        106.45         2.88 o
   1   5  12          2.46          1.98         0.25 o
   2   5  12         79.28         74.99         1.47 o
   3   5  12          3.16          2.43         0.31 o
   4   5  12          2.56          3.58         0.71 o
   5   5  12         58.84         58.89         1.88 o
   6   5  12         33.79         34.24         1.37 o
   7   5  12          4.49          4.31         0.44 o
   8   5  12         11.29         14.20         0.95 o
  -3   6  12        160.59        186.29         2.36 o
  -2   6  12         68.58         73.25         1.48 o
  -1   6  12         20.39         21.25         0.66 o
   0   6  12         22.47         18.29         0.60 o
   1   6  12          1.08          0.73         0.16 o
   2   6  12         64.48         61.65         1.25 o
   3   6  12          5.48          6.68         0.65 o
   4   6  12         28.12         30.98         2.06 o
   5   6  12        414.52        438.54        14.94 o
   6   6  12          6.79          6.50         0.59 o
   7   6  12         10.73         13.08         0.69 o
  -2   7  12         25.17         27.61         0.79 o
  -1   7  12         95.39        102.38         2.49 o
   0   7  12          1.46          1.00         0.18 o
   1   7  12         24.63         26.27         0.72 o
   2   7  12         69.69         67.43         1.43 o
   3   7  12         25.88         25.90         1.29 o
   4   7  12          8.01          9.94         1.13 o
   5   7  12          7.91          8.41         1.02 o
   6   7  12         35.91         39.76         1.30 o
   7   7  12          0.75          0.81         0.28 o
  -2   8  12         13.59         11.80         0.64 o
  -1   8  12          3.68          2.14         0.22 o
   0   8  12         11.36          9.47         0.49 o
   1   8  12          7.00          7.37         0.45 o
   2   8  12        150.73        137.07         1.96 o
   3   8  12         21.45         21.88         0.94 o
   4   8  12          0.26          0.16         0.15 o
   5   8  12         65.35         61.76         2.00 o
   6   8  12          0.12          0.32         0.23 o
   7   8  12          3.42          3.94         0.43 o
  -1   9  12         21.71         29.30         0.63 o
   0   9  12          0.23          0.32         0.11 o
   1   9  12         18.81         16.37         0.61 o
   2   9  12          1.27          1.75         0.22 o
   3   9  12          0.20          0.39         0.13 o
   4   9  12          0.03          0.19         0.15 o
   5   9  12         21.50         21.37         0.75 o
   1  10  12          0.41          0.70         0.13 o
   2  10  12         56.30         57.49         1.27 o
   3  10  12          4.73          3.95         0.33 o
   4  10  12         26.38         29.12         0.78 o
   5  10  12          1.39          1.33         0.30 o
  -1  -5  13         48.84         54.40         1.46 o
   0  -5  13          3.95          4.39         0.38 o
   1  -5  13         11.60         13.09         0.51 o
   2  -5  13         19.56         17.67         0.57 o
   3  -5  13        111.03        126.04         2.85 o
  -2  -4  13          4.15          3.38         0.23 o
  -1  -4  13        109.79        117.03         2.18 o
   0  -4  13         11.81         10.67         0.55 o
   1  -4  13         24.29         24.96         0.81 o
   2  -4  13         20.91         22.27         1.17 o
   3  -4  13         16.67         12.62         1.06 o
   4  -4  13          0.01          0.39         0.19 o
  -3  -3  13          0.80          0.52         0.23 o
  -2  -3  13          1.23          0.80         0.14 o
  -1  -3  13         22.00         16.55         0.71 o
   0  -3  13        196.86        188.25         3.74 o
   1  -3  13          1.06          1.10         0.28 o
   2  -3  13          0.02          0.20         0.19 o
   3  -3  13          3.63          3.22         0.41 o
   4  -3  13          0.07          0.67         0.20 o
   5  -3  13         10.14          8.56         0.54 o
  -3  -2  13         17.29         17.29         1.10 o
  -2  -2  13         17.13         18.21         0.61 o
  -1  -2  13         93.41         85.86         1.74 o
   0  -2  13         89.04         77.62         2.10 o
   1  -2  13         46.10         45.40         1.56 o
   2  -2  13          2.70          3.05         0.39 o
   3  -2  13          2.72          2.23         0.38 o
   4  -2  13          6.72          5.87         0.57 o
   5  -2  13          0.70          0.52         0.20 o
  -3  -1  13         60.16         63.22         1.49 o
  -2  -1  13          3.06          2.76         0.27 o
  -1  -1  13          0.57          0.27         0.22 o
   0  -1  13         17.22         24.03         1.21 o
   1  -1  13          1.77          2.91         0.45 o
   2  -1  13         97.29        101.80         8.89 o
   3  -1  13          2.81          4.37         0.64 o
   4  -1  13          5.68          5.22         0.57 o
   5  -1  13          0.01         -0.02         0.17 o
   6  -1  13         38.31         37.54         1.20 o
  -3   0  13         13.19         12.20         0.67 o
  -2   0  13          1.86          1.74         0.28 o
  -1   0  13         46.09         46.59         1.36 o
   0   0  13         22.26         24.61         1.23 o
   1   0  13         20.31         21.13         1.12 o
   2   0  13          8.80          8.32         0.69 o
   3   0  13        145.98        141.29         4.13 o
   4   0  13          7.72          7.34         0.68 o
   5   0  13          0.88          2.13         0.35 o
   6   0  13          0.58          0.33         0.26 o
  -3   1  13         14.07         15.62         0.58 o
  -2   1  13          4.80          3.05         0.42 o
  -1   1  13          2.34          1.65         0.29 o
   0   1  13        156.45        160.78         2.89 o
   1   1  13        154.56        168.18         4.04 o
   2   1  13          3.40          3.89         0.40 o
   3   1  13          0.75          0.88         0.34 o
   4   1  13         20.97         19.92         1.56 o
   5   1  13          2.09          2.76         0.59 o
   6   1  13          5.59          5.52         0.75 o
   7   1  13         25.78         32.08         2.01 o
  -3   2  13          0.86          0.79         0.15 o
  -2   2  13          0.05          0.09         0.24 o
  -1   2  13          1.45          1.36         0.33 o
   0   2  13         17.34         16.95         0.86 o
   1   2  13         75.12         69.61         1.30 o
   2   2  13          6.68          6.94         0.65 o
   3   2  13         18.94         20.96         1.12 o
   4   2  13        446.04        422.82         6.98 o
   5   2  13          6.23          5.39         0.80 o
   6   2  13          1.80          1.81         0.45 o
   7   2  13          4.25          3.47         0.36 o
  -3   3  13          1.43          1.90         0.25 o
  -2   3  13         56.03         53.94         1.61 o
  -1   3  13          5.02          3.49         0.48 o
   0   3  13          6.63          7.57         0.80 o
   1   3  13        141.04        141.62         2.23 o
   2   3  13          6.22          5.98         0.49 o
   3   3  13          3.04          2.58         0.35 o
   4   3  13          7.98          9.30         0.60 o
   5   3  13         19.23         20.60         1.09 o
   6   3  13          4.22          3.40         0.42 o
   7   3  13         63.38         66.71         1.54 o
  -3   4  13          3.61          5.13         0.37 o
  -2   4  13          4.04          3.04         0.40 o
  -1   4  13          4.37          2.75         0.42 o
   0   4  13         38.81         35.66         1.51 o
   1   4  13          2.26          3.47         0.40 o
   2   4  13          2.86          3.32         0.34 o
   3   4  13          9.56          8.49         0.73 o
   4   4  13         34.79         37.00         1.71 o
   5   4  13          1.83          1.97         0.35 o
   6   4  13          1.33          1.09         0.24 o
   7   4  13          0.02          0.35         0.33 o
  -2   5  13          9.01          8.95         0.46 o
  -1   5  13          7.38          8.17         0.83 o
   0   5  13          2.99          3.11         0.30 o
   1   5  13         56.05         55.14         1.48 o
   2   5  13         13.22         14.83         0.77 o
   3   5  13          4.10          4.35         0.41 o
   4   5  13         43.62         52.22         2.55 o
   5   5  13        210.65        217.21        11.36 o
   6   5  13         32.24         33.62         1.21 o
   7   5  13          0.68          0.76         0.16 o
  -2   6  13          5.25          5.90         0.42 o
  -1   6  13          6.10          6.45         0.36 o
   0   6  13         21.43         20.10         0.84 o
   1   6  13          7.17          5.78         0.37 o
   2   6  13         91.04         89.86         2.40 o
   3   6  13          3.06          3.86         0.47 o
   4   6  13         45.54         44.26         2.28 o
   5   6  13        224.03        228.84         4.92 o
   6   6  13        117.95        119.69         2.47 o
   7   6  13          0.08          0.18         0.10 o
  -1   7  13          0.59          0.33         0.14 o
   0   7  13         13.30         13.81         0.52 o
   1   7  13         40.87         33.78         0.92 o
   2   7  13          4.99          4.78         0.37 o
   3   7  13          0.95          1.18         0.41 o
   4   7  13         31.11         30.93         1.85 o
   5   7  13        116.46        117.17         3.32 o
   6   7  13         10.24         12.17         0.92 o
  -1   8  13          0.32          0.41         0.18 o
   0   8  13          9.09         11.70         0.44 o
   1   8  13          4.06          3.22         0.27 o
   2   8  13          3.94          3.08         0.29 o
   3   8  13         19.22         17.93         0.96 o
   4   8  13          0.03         -0.12         0.15 o
   5   8  13         58.85         60.48         1.49 o
   6   8  13         72.61         77.16         1.99 o
   1   9  13          1.91          2.05         0.19 o
   2   9  13          7.49          7.21         0.34 o
   3   9  13          4.63          3.80         0.38 o
   4   9  13          9.10          9.96         0.46 o
   5   9  13          0.38          0.09         0.13 o
   3  10  13         30.76         25.69         1.92 o
   0  -4  14          2.24          2.68         0.19 o
   1  -4  14         15.35         17.33         0.99 o
   2  -4  14          0.30          0.33         0.21 o
  -1  -3  14         88.41         84.83         1.29 o
   0  -3  14        149.00        147.31         2.15 o
   1  -3  14          0.29          0.19         0.10 o
   2  -3  14          0.18          0.05         0.21 o
   3  -3  14         22.61         25.26         1.35 o
  -2  -2  14          2.15          2.65         0.44 o
  -1  -2  14          5.07          2.35         0.27 o
   0  -2  14        176.63        175.85         2.22 o
   1  -2  14         16.72         14.60         0.62 o
   2  -2  14          0.09          0.27         0.23 o
   3  -2  14          3.78          4.98         0.55 o
   4  -2  14         45.76         59.03         2.11 o
  -2  -1  14          4.88          4.70         0.37 o
  -1  -1  14         14.03         13.44         0.63 o
   0  -1  14        100.32         91.97         1.70 o
   1  -1  14        104.23        108.13         1.73 o
   2  -1  14         11.30         10.76         0.67 o
   3  -1  14         61.87         72.01         1.78 o
   4  -1  14         28.91         39.42         1.85 o
   5  -1  14         26.74         30.20         1.46 o
  -2   0  14          0.68          1.08         0.20 o
  -1   0  14         18.29         19.78         0.78 o
   0   0  14         24.29         23.61         1.03 o
   1   0  14         36.64         37.99         1.67 o
   2   0  14          3.52          4.03         0.35 o
   3   0  14         18.18         15.65         0.87 o
   4   0  14          4.90          3.84         0.61 o
   5   0  14         27.01         28.56         1.52 o
  -2   1  14         79.91         84.22         1.68 o
  -1   1  14         20.71         21.76         1.20 o
   0   1  14         36.02         35.72         1.12 o
   1   1  14        166.02        192.12         3.16 o
   2   1  14          1.47          2.18         0.34 o
   3   1  14         73.37         77.28         4.06 o
   4   1  14         81.49         80.51         1.98 o
   5   1  14          3.59          3.72         0.50 o
   6   1  14         27.33         34.75         1.09 o
  -2   2  14          1.13          0.88         0.21 o
  -1   2  14         19.88         20.26         0.98 o
   0   2  14        289.93        300.67         5.86 o
   1   2  14         28.09         28.08         1.27 o
   2   2  14          9.76         10.98         0.62 o
   3   2  14          5.67          5.51         0.43 o
   4   2  14          5.26          5.35         0.41 o
   5   2  14          3.58          2.17         0.33 o
   6   2  14         55.89         67.92         1.56 o
  -2   3  14          3.18          4.62         0.40 o
  -1   3  14         39.95         38.39         1.33 o
   0   3  14         15.14         16.41         1.49 o
   1   3  14          1.50          2.93         0.33 o
   2   3  14         48.66         50.97         1.33 o
   3   3  14         20.24         22.19         1.09 o
   4   3  14         40.07         41.76         1.49 o
   5   3  14          7.32          8.16         1.15 o
   6   3  14         18.37         22.59         0.90 o
  -2   4  14          5.18          4.37         0.37 o
  -1   4  14         11.97         12.74         0.75 o
   0   4  14          2.03          1.42         0.25 o
   1   4  14         29.79         29.83         1.00 o
   2   4  14         37.95         36.31         1.16 o
   3   4  14          2.76          2.73         0.39 o
   4   4  14         19.62         24.31         1.62 o
   5   4  14         17.30         18.03         0.87 o
   6   4  14          0.73          1.15         0.22 o
  -1   5  14          0.12          0.17         0.16 o
   0   5  14          0.09          0.14         0.14 o
   1   5  14          9.14         11.04         0.60 o
   2   5  14         16.05         14.29         0.69 o
   3   5  14          0.00         -0.02         0.23 o
   4   5  14         75.53         79.50         2.84 o
   5   5  14         38.95         42.55         1.97 o
   6   5  14          0.10          0.22         0.23 o
  -1   6  14         64.86         62.78         2.01 o
   0   6  14         11.93         11.74         0.55 o
   1   6  14          3.62          2.55         0.25 o
   2   6  14         13.28         13.63         0.64 o
   3   6  14          3.61          3.67         0.40 o
   4   6  14         46.02         45.23         2.09 o
   5   6  14        142.36        147.24         3.47 o
   6   6  14          2.01          2.18         0.24 o
   0   7  14         10.21         12.28         0.60 o
   1   7  14         34.91         39.21         1.22 o
   2   7  14         23.84         22.33         0.77 o
   3   7  14          4.33          4.81         0.49 o
   4   7  14          1.55          1.98         0.31 o
   5   7  14         21.70         19.43         0.81 o
   1   8  14         76.43         77.45         2.52 o
   2   8  14         22.44         26.73         0.89 o
   3   8  14         15.77         14.10         0.74 o
   4   8  14          0.27          0.35         0.37 o
   1  -2  15          0.82          0.65         0.31 o
   2  -2  15          1.60          2.43         0.27 o
   0  -1  15         26.23         30.60         0.97 o
   1  -1  15          4.97          4.03         0.37 o
   2  -1  15          1.14          0.97         0.29 o
   3  -1  15          6.62          8.23         0.51 o
   0   0  15         90.32        108.16         1.95 o
   1   0  15          0.60          1.05         0.23 o
   2   0  15          0.28          0.69         0.29 o
   3   0  15         14.30         17.15         0.59 o
   4   0  15          6.51          7.35         0.38 o
  -1   1  15          1.13          0.52         0.14 o
   0   1  15          0.08          0.19         0.16 o
   1   1  15          0.96          0.79         0.23 o
   2   1  15          0.85          1.36         0.25 o
   3   1  15          4.44          3.94         0.30 o
   4   1  15          5.02          9.42         0.44 o
  -1   2  15         24.88         25.90         0.88 o
   0   2  15        100.19        109.98         2.06 o
   1   2  15          0.02          0.31         0.19 o
   2   2  15         17.05         23.41         0.75 o
   3   2  15          2.92          3.28         0.65 o
   4   2  15          0.36          0.40         0.15 o
   5   2  15         15.54         20.89         0.76 o
  -1   3  15          5.63          7.56         0.47 o
   0   3  15          2.78          4.05         0.41 o
   1   3  15         81.98         83.94         1.86 o
   2   3  15         43.37         49.80         1.10 o
   3   3  15          2.63          3.82         0.40 o
   4   3  15         15.79         18.19         1.10 o
   5   3  15         26.82         29.17         0.88 o
   0   4  15        121.80        129.74         2.15 o
   1   4  15         22.48         20.43         0.72 o
   2   4  15          0.00          0.37         0.14 o
   3   4  15         16.46         19.30         0.84 o
   4   4  15          2.16          3.18         0.51 o
   5   4  15          1.18          1.50         0.35 o
   0   5  15         19.16         21.22         0.82 o
   1   5  15          5.99          4.78         0.34 o
   2   5  15          4.45          5.49         0.36 o
   3   5  15          2.86          3.33         0.39 o
   4   5  15        184.71        205.80         3.85 o
   5   5  15          6.92          6.99         0.66 o
   1   6  15          0.46          1.45         0.24 o
   2   6  15          0.42          0.54         0.15 o
   3   6  15          3.01          3.36         0.26 o
   4   6  15          6.77          4.98         0.42 o
   3   7  15          0.00          0.18         0.14 o
                                                
